# Supplementary material for: Validity assessment of quantitative light-induced fluorescence-digital (QLF-D) for the dental plaque scoring system: a cross-sectional study
Source: BMC Oral Health. 2018 Nov 20;18:187. doi: 10.1186/s12903-018-0654-8 (PMC6247760; doi:10.1186/s12903-018-0654-8)
Supplement: Supplementary file 1 — Study description and consent form in Korean and English, respectively. Thirty-three adult patients aged over 20 years participated in the study and recruited from among the outpatients who visited the Ewha Womans University Mokdong Hospital, agreed to the terms of the research. (ZIP 49 kb) [file 12903_2018_654_MOESM1_ESM.zip]

Archive with 2 entries (2 files):
- JongBinLee_Additional-File1-1_[Consent-Form]_KORR3.doc
- JongBinLee_Additional-File1-2_[Consent-Form]_ENGR3.rtf
