# Supplementary material for: Validity assessment of quantitative light-induced fluorescence-digital (QLF-D) for the dental plaque scoring system: a cross-sectional study
Source: BMC Oral Health. 2018 Nov 20;18:187. doi: 10.1186/s12903-018-0654-8 (PMC6247760; doi:10.1186/s12903-018-0654-8)
Supplement: Supplementary file 2 — Study questionnaire in Korean and English, respectively. Self-reporting questionnaire was written by the participants, and included the following contents: sex, age, occupation, existence of systemic disease, use of toothbrush and other oral hygiene products, periodic scaling, and smoking status. (ZIP 26 kb) [file 12903_2018_654_MOESM2_ESM.zip]

Archive with 2 entries (2 files):
- JongBinLee_Additional-File2-1_[Questionnaire]_KORR3.doc
- JongBinLee_Additional-File2-2_[Questionnaire]_ENGR3.rtf
