# Supplementary material for: Validity assessment of quantitative light-induced fluorescence-digital (QLF-D) for the dental plaque scoring system: a cross-sectional study
Source: BMC Oral Health. 2018 Nov 20;18:187. doi: 10.1186/s12903-018-0654-8 (PMC6247760; doi:10.1186/s12903-018-0654-8)
Supplement: Supplementary file 3 — Results of measurement. All the datasets that were examined in this study including the QLF-D score, QLF-D ΔR 30, 70, 120 scores, and clinical indices such as GI, BOP, PPD, and PHP index are presented. All the measures was performed comparing the indices of maxillary and mandibular teeth, the teeth on right and left sides of the mouth, anterior and posterior teeth, and buccal and lingual surfaces of each tooth. (XLSX 289 kb) [file 12903_2018_654_MOESM3_ESM.xlsx]

## Sheet: sps
Maxilla/mandible
SPS Maxilla																																				SPS mandible
	Post.Buccal								Ant.Labial						Ant.Palatal						Post.Palatal																Post.Lingual								Ant.Lingual
순번	17	16	15	14	24	25	26	27	13	12	11	21	22	23	13	12	11	21	22	23	17	16	15	14	24	25	26	27								순번	47	46	45	44	34	35	36	37	43	42	41	31	32
1	0	0	0	0	0	2	1	0	0	0	0	0	0	0	0	0	0	0	5	3	0	1	0	0	0	1	1	1								1	5	5	0	0	0	2	0	3	1	0	0	0	0
2	0	0	0	0	0	1	2	2	0	0	1	1	1	1	0	0	0	0	0	0	0	0	1	0	0	0	0	0								2	2	1	3	0	1	4	3	3	1	1	5	4	4
3	0	0	5			5	5	0	0	0	0	0	0	0	0	0	0	0	0	0	0	0	0			0	5	0								3	0	0	1	0	1	0	1	0	0	0	1	1	0
4	0	0	0	0	2	3	1	1	0	1	1	0	0	1	0	0	1	1	0	0	1	1	0	0	0	0	0	5								4	5	2	5	1	2	4	4	5	0	0	0	1	0
5	2	0	0	0	0	0	1	0	0		0	0		0	0		0	0		0	0	0	0	0	0	0	0	1								5	0	0	0	1	4	4	1	1	0	0	0	1	0
6	5	5	2	0	1	1	1	4	2	2	1	5	5	5	0	0	0	0	0	0	1	0	1	0	0	0	0	0								6	2	2	2	2	2	2	2	2	2	2	2	2	2
7	1	0	0	0	0	0	0	0	0	0	0	0	0	1	1	0	0	1	1	0	3	2	0	1	0	1	4	2								7	5	5	4	4	1	4	5	5	4	5	5	5	5
8	1	0	0			1	0	0	0	0	0	0	0	0	0	0	0	0	0	0	0	0	1			1	0	0								8	3	3	5			5	1	5	0	1	5	3	3
9	1	0	0	0	0	0	0	0	0	0	0	1	0	1	0	0	0	0	0	0	0	2	1	0	0	1	5	2								9	-1	2	5	1	1	5	3	2	0	5	4	1	1
10	0	0	0	3	1	0	2	2	5	5	1	1	5	5	0	0	0	0	0	0	0	0	1	0	0	0	0	0								10	0	0	0	0	1	0	1	3	0	0	0	0	0
11	5	5	5	5	2	0	1	5	5	5	5	5	5	5	1	1	0	0	0	1	1	0	0	0	0	1	2	2								11	0	1	1	1	1	3	2	5	0	0	2	2	1
12	0	0	0	0	0	0	1	0	0	0	0	1	0	0	0	0	0	0	1	0	1	1	0	1	0	0	0	0								12	1	0	2	0	0	1	0	0	0	1	0	0	0
13	0	0	0	0	0	0	0	1	0	0	0	0	0	0	1	0	0	0	0	0	0	0	0	0	1	0	0	0								13	1	0	0	0	0	0	0	1	0	0	0	1	0
14	1	1	2	0	0	0	0	0	0	2	1	0	1	0	0	0	0	0	0	0	1	1	0	0	0	0	0	1								14	0	1	1	1	0	0	1	0	0	0	1	2	1
15	0	0	0	0	0	0	0	0	0	0	0	0	0	0	0	0	0	0	0	0	0	0	0	0	0	0	0	0								15	1	0	0	0	0	0	1	1	4	5	5	5	5
16	1	1	0	0	0	0	0	0	0	0	0	0	0	0	0	0	0	0	0	0	0	1	0	0	0	0	0	0								16	3	1	1	0	1	1	0	1	0	0	0	0	0
17	2	1	2	0	0	0	0	3	1	2	2	3	1	0	1	1	1	1	1	0	0	1	1	2	1	0	0	2								17	2	2	2	2	2	4	3	5	0	0	0	1	0
18	0	0	0	0	0	0	0	0	2	1	0	0	0	1	0	0	0	0	0	0	0	0	0	0	1	0	0	0								18	0	2	0	0	0	1	0	1	0	0	1	1	0
19	1	1	1	1	1	1	1	1	0	0	0	0	0	0	1	1	1	1	1	1	0	0	0	0	2	2	2	2								19	2	2	2	2	4	4	4	4	4	4	4	4	4
20	0	0	0	0	0	0	0	0	0	0	0	0	0	0	0	1	1	0	1	1	0	4	1	1	0	0	0	0								20	3	-1	4	1	1	1	2	1	0	1	1	1	0
21	0	0	0	0	0	0	0	0	0	0	0	0	0	0	0	2	0	0	0	0	0	0	0	1	0	0	0	0								21	4	5	3	1	1	1	4	5	0	1	1	1	0
22	0	0	0			0	1	0	0	0	0	0	0	0	0	4	0	0	0	1	0	0	1			1	0	0								22	0	3	0			3	2	0	0	0	5	1	0
23	1	1	1	1	1	1	1	1	0	0	0	0	0	0	1	1	0	1	1	1	0	0	0	0	1	1	1	1								23	2	2	2	2	4	4	4	4	3	3	3	3	3
24	3	1	1	0	0	0	1	0	1	0	0	0	0	0	0	0	1	1	0	0	2	1	0	0	2	0	0	0								24	1	0	2	1	1	1	0	0	0	0	2	2	2
25	0	0	0	0	0	0	0	0	0	0	0	0	0	0	0	0	0	0	0	0	0	0	0	0	0	0	1	0								25	4	0	1	0	0	0	0	0	0	0	1	0	0
26	1	0	0	0	0	0	0	0	0	0	0	0	0	0	0	0	0	0	0	0	0	0	0	0	0	0	0	0								26	5	0	0	1	0	0	0	0	0	0	0	0	0
27	0	0	0	0	0	0	0	0	4	5	5	5	3	1	0	0	0	1	1	0	1	0	0	0	0	0	0	0								27	3	3	5	5	5	3	1	0	2	5	5	5	5
28	5	2	1			0	1	0	1	2	1	0	0	0	0	0	0	0	1	0	2	1	0			0	1	1								28	5	1	5	5	3	5	5	5	1	5	5	5	3
29	1	0	0	1	0	0	1	0	0	0	1	1	1	1	0	0	0	0	1	0	0	0	0	0	0	0	0	0								29	0	2	0	1	5	5	5	4	1	1	1	1	1
30	1	0	1	1	1	0	0	0	1	1	1	0	1	0	0	0	0	0	0	0	0	0	0	0	0	0	0	0								30	4	5	3	2	4	3	4	5	1	1	1	1	0
31	5	4	4	3	0	0	0	0	0	0	1	0	0	1	0	0	0	1	0	0	1	1	0	1	0	0	0	0								31	1	1	1	1	1	0	1	1	2	2	2	2	2
32	1	1	1	1	1	1	1	0	1	2	1	1	0	1	0	0	0	0	1	0	1	0	0	0	1	1	0	0								32	1	1	2	2	4	3	3	4	4	4	4	4	3
33	0	0	0	0	1	1	1	1	0	0	0	0	0	0	0	0	0	0	0	1	0	0	0	0	0	0	0	0								33	1	1	1	1	1	1	1	0	1	1	0	1	1
Buccal,Labial/Palatal,Lingual
SPS Buccal																																				SPS Lingual
	Mx.Post.								Mx.Ant.						Mn.Ant.						Mn.Post.																Mx.Post.								Mx.Ant.
순번	17	16	15	14	24	25	26	27	13	12	11	21	22	23	43	42	41	31	32	33	47	46	45	44	34	35	36	37								순번	17	16	15	14	24	25	26	27	13	12	11	21	22
1	0	0	0	0	0	2	1	0	0	0	0	0	0	0	0	0	0	0	0	0	0	0	0	0	0	0	0	2								1	0	1	0	0	0	1	1	1	0	0	0	0	5
2	0	0	0	0	0	1	2	2	0	0	1	1	1	1	0	0	0	0	0	0	0	0	0	0	0	0	0	0								2	0	0	1	0	0	0	0	0	0	0	0	0	0
3	0	0	5			5	5	0	0	0	0	0	0	0	0	0	0	0	0	0	0	3	4	0	0	0	0	1								3	0	0	0			0	5	0	0	0	0	0	0
4	0	0	0	0	2	3	1	1	0	1	1	0	0	1	0	2	5	3	0	0	0	1	0	0	0	0	0	1								4	1	1	0	0	0	0	0	5	0	0	1	1	0
5	2	0	0	0	0	0	1	0	0		0	0		0	3	1	1	1	0	0	0	0	0	0	0	0	0	0								5	0	0	0	0	0	0	0	1	0		0	0
6	5	5	2	0	1	1	1	4	2	2	1	5	5	5	5	5	2	3	5	4	0	0	0	2	2	1	1	0								6	1	0	1	0	0	0	0	0	0	0	0	0	0
7	1	0	0	0	0	0	0	0	0	0	0	0	0	1	0	0	0	0	0	0	0	0	0	0	0	0	0	0								7	3	2	0	1	0	1	4	2	1	0	0	1	1
8	1	0	0			1	0	0	0	0	0	0	0	0	0	0	1	1	1	0	0	1	1			1	0	1								8	0	0	1			1	0	0	0	0	0	0	0
9	1	0	0	0	0	0	0	0	0	0	0	1	0	1	0	1	3	4	5	3	0	0	0	0	0	0	0	0								9	0	2	1	0	0	1	5	2	0	0	0	0	0
10	0	0	0	3	1	0	2	2	5	5	1	1	5	5	1	1	0	0	0	0	0	0	0	0	0	0	0	0								10	0	0	1	0	0	0	0	0	0	0	0	0	0
11	5	5	5	5	2	0	1	5	5	5	5	5	5	5	1	1	2	3	4	0	0	0	0	1	0	0	1	3								11	1	0	0	0	0	1	2	2	1	1	0	0	0
12	0	0	0	0	0	0	1	0	0	0	0	1	0	0	0	2	5	3	2	0	0	0	1	0	0	0	0	0								12	1	1	0	1	0	0	0	0	0	0	0	0	1
13	0	0	0	0	0	0	0	1	0	0	0	0	0	0	0	1	3	3	1	0	0	0	0	0	0	0	0	0								13	0	0	0	0	1	0	0	0	1	0	0	0	0
14	1	1	2	0	0	0	0	0	0	2	1	0	1	0	5	3	1	2	2	2	0	0	0	1	1	0	0	0								14	1	1	0	0	0	0	0	1	0	0	0	0	0
15	0	0	0	0	0	0	0	0	0	0	0	0	0	0	0	0	0	0	0	0	0	0	0	0	0	0	0	0								15	0	0	0	0	0	0	0	0	0	0	0	0	0
16	1	1	0	0	0	0	0	0	0	0	0	0	0	0	0	0	0	0	0	0	1	2	1	0	0	0	0	0								16	0	1	0	0	0	0	0	0	0	0	0	0	0
17	2	1	2	0	0	0	0	3	1	2	2	3	1	0	0	0	0	4	0	0	0	0	0	0	0	0	0	0								17	0	1	1	2	1	0	0	2	1	1	1	1	1
18	0	0	0	0	0	0	0	0	2	1	0	0	0	1	0	0	1	1	0	0	0	0	0	0	0	0	0	0								18	0	0	0	0	1	0	0	0	0	0	0	0	0
19	1	1	1	1	1	1	1	1	0	0	0	0	0	0	3	3	3	3	3	3	1	1	1	1	1	1	1	1								19	0	0	0	0	2	2	2	2	1	1	1	1	1
20	0	0	0	0	0	0	0	0	0	0	0	0	0	0	0	0	0	1	1	1	5	3	0	0	0	0	0	0								20	0	4	1	1	0	0	0	0	0	1	1	0	1
21	0	0	0	0	0	0	0	0	0	0	0	0	0	0	0	0	0	0	0	0	1	0	0	0	0	0	0	0								21	0	0	0	1	0	0	0	0	0	2	0	0	0
22	0	0	0			0	1	0	0	0	0	0	0	0	0	0	0	0	0	0	0	2	0			0	0	1								22	0	0	1			1	0	0	0	4	0	0	0
23	1	1	1	1	1	1	1	1	0	0	0	0	0	0	3	3	3	2	3	3	1	0	1	1	1	1	1	1								23	0	0	0	0	1	1	1	1	1	1	0	1	1
24	3	1	1	0	0	0	1	0	1	0	0	0	0	0	0	1	1	2	1	0	2	0	0	0	0	0	0	0								24	2	1	0	0	2	0	0	0	0	0	1	1	0
25	0	0	0	0	0	0	0	0	0	0	0	0	0	0	0	0	0	0	0	0	0	0	0	0	0	0	0	0								25	0	0	0	0	0	0	1	0	0	0	0	0	0
26	1	0	0	0	0	0	0	0	0	0	0	0	0	0	0	0	0	0	0	0	0	0	0	0	0	0	0	0								26	0	0	0	0	0	0	0	0	0	0	0	0	0
27	0	0	0	0	0	0	0	0	4	5	5	5	3	1	1	3	3	2	1	0	1	0	0	0	0	0	0	0								27	1	0	0	0	0	0	0	0	0	0	0	1	1
28	5	2	1			0	1	0	1	2	1	0	0	0	2	3	4	3	1	0	5	3	0	2	0	0	1	2								28	2	1	0			0	1	1	0	0	0	0	1
29	1	0	0	1	0	0	1	0	0	0	1	1	1	1	1	4	5	5	5	3	0	0	0	0	0	0	0	2								29	0	0	0	0	0	0	0	0	0	0	0	0	1
30	1	0	1	1	1	0	0	0	1	1	1	0	1	0	1	1	0	1	1	0	1	0	0	0	0	0	0	0								30	0	0	0	0	0	0	0	0	0	0	0	0	0
31	5	4	4	3	0	0	0	0	0	0	1	0	0	1	0	0	0	0	1	0	1	0	0	0	0	0	0	0								31	1	1	0	1	0	0	0	0	0	0	0	1	0
32	1	1	1	1	1	1	1	0	1	2	1	1	0	1	3	2	2	3	3	3	0	1	1	1	1	1	2	0								32	1	0	0	0	1	1	0	0	0	0	0	0	1
33	0	0	0	0	1	1	1	1	0	0	0	0	0	0	0	0	0	0	0	0	0	0	0	0	0	0	0	0								33	0	0	0	0	0	0	0	0	0	0	0	0	0
Posterior/Anterior
SPS Posterior																																				SPS Anterior
	Mx. Buccal								Mx. Palatal								Mn.Lingual								Mn.Buccal												Mx. Buccal						Mx. Palatal						Mn.Lingual
순번	17	16	15	14	24	25	26	27	17	16	15	14	24	25	26	27	47	46	45	44	34	35	36	37	47	46	45	44	34	35	36	37				순번	13	12	11	21	22	23	13	12	11	21	22	23	43
1	0	0	0	0	0	2	1	0	0	1	0	0	0	1	1	1	5	5	0	0	0	2	0	3	0	0	0	0	0	0	0	2				1	0	0	0	0	0	0	0	0	0	0	5	3	1
2	0	0	0	0	0	1	2	2	0	0	1	0	0	0	0	0	2	1	3	0	1	4	3	3	0	0	0	0	0	0	0	0				2	0	0	1	1	1	1	0	0	0	0	0	0	1
3	0	0	5			5	5	0	0	0	0			0	5	0	0	0	1	0	1	0	1	0	0	3	4	0	0	0	0	1				3	0	0	0	0	0	0	0	0	0	0	0	0	0
4	0	0	0	0	2	3	1	1	1	1	0	0	0	0	0	5	5	2	5	1	2	4	4	5	0	1	0	0	0	0	0	1				4	0	1	1	0	0	1	0	0	1	1	0	0	0
5	2	0	0	0	0	0	1	0	0	0	0	0	0	0	0	1	0	0	0	1	4	4	1	1	0	0	0	0	0	0	0	0				5	0		0	0		0	0		0	0		0	0
6	5	5	2	0	1	1	1	4	1	0	1	0	0	0	0	0	2	2	2	2	2	2	2	2	0	0	0	2	2	1	1	0				6	2	2	1	5	5	5	0	0	0	0	0	0	2
7	1	0	0	0	0	0	0	0	3	2	0	1	0	1	4	2	5	5	4	4	1	4	5	5	0	0	0	0	0	0	0	0				7	0	0	0	0	0	1	1	0	0	1	1	0	4
8	1	0	0			1	0	0	0	0	1			1	0	0	3	3	5			5	1	5	0	1	1			1	0	1				8	0	0	0	0	0	0	0	0	0	0	0	0	0
9	1	0	0	0	0	0	0	0	0	2	1	0	0	1	5	2	-1	2	5	1	1	5	3	2	0	0	0	0	0	0	0	0				9	0	0	0	1	0	1	0	0	0	0	0	0	0
10	0	0	0	3	1	0	2	2	0	0	1	0	0	0	0	0	0	0	0	0	1	0	1	3	0	0	0	0	0	0	0	0				10	5	5	1	1	5	5	0	0	0	0	0	0	0
11	5	5	5	5	2	0	1	5	1	0	0	0	0	1	2	2	0	1	1	1	1	3	2	5	0	0	0	1	0	0	1	3				11	5	5	5	5	5	5	1	1	0	0	0	1	0
12	0	0	0	0	0	0	1	0	1	1	0	1	0	0	0	0	1	0	2	0	0	1	0	0	0	0	1	0	0	0	0	0				12	0	0	0	1	0	0	0	0	0	0	1	0	0
13	0	0	0	0	0	0	0	1	0	0	0	0	1	0	0	0	1	0	0	0	0	0	0	1	0	0	0	0	0	0	0	0				13	0	0	0	0	0	0	1	0	0	0	0	0	0
14	1	1	2	0	0	0	0	0	1	1	0	0	0	0	0	1	0	1	1	1	0	0	1	0	0	0	0	1	1	0	0	0				14	0	2	1	0	1	0	0	0	0	0	0	0	0
15	0	0	0	0	0	0	0	0	0	0	0	0	0	0	0	0	1	0	0	0	0	0	1	1	0	0	0	0	0	0	0	0				15	0	0	0	0	0	0	0	0	0	0	0	0	4
16	1	1	0	0	0	0	0	0	0	1	0	0	0	0	0	0	3	1	1	0	1	1	0	1	1	2	1	0	0	0	0	0				16	0	0	0	0	0	0	0	0	0	0	0	0	0
17	2	1	2	0	0	0	0	3	0	1	1	2	1	0	0	2	2	2	2	2	2	4	3	5	0	0	0	0	0	0	0	0				17	1	2	2	3	1	0	1	1	1	1	1	0	0
18	0	0	0	0	0	0	0	0	0	0	0	0	1	0	0	0	0	2	0	0	0	1	0	1	0	0	0	0	0	0	0	0				18	2	1	0	0	0	1	0	0	0	0	0	0	0
19	1	1	1	1	1	1	1	1	0	0	0	0	2	2	2	2	2	2	2	2	4	4	4	4	1	1	1	1	1	1	1	1				19	0	0	0	0	0	0	1	1	1	1	1	1	4
20	0	0	0	0	0	0	0	0	0	4	1	1	0	0	0	0	3	-1	4	1	1	1	2	1	5	3	0	0	0	0	0	0				20	0	0	0	0	0	0	0	1	1	0	1	1	0
21	0	0	0	0	0	0	0	0	0	0	0	1	0	0	0	0	4	5	3	1	1	1	4	5	1	0	0	0	0	0	0	0				21	0	0	0	0	0	0	0	2	0	0	0	0	0
22	0	0	0			0	1	0	0	0	1			1	0	0	0	3	0			3	2	0	0	2	0			0	0	1				22	0	0	0	0	0	0	0	4	0	0	0	1	0
23	1	1	1	1	1	1	1	1	0	0	0	0	1	1	1	1	2	2	2	2	4	4	4	4	1	0	1	1	1	1	1	1				23	0	0	0	0	0	0	1	1	0	1	1	1	3
24	3	1	1	0	0	0	1	0	2	1	0	0	2	0	0	0	1	0	2	1	1	1	0	0	2	0	0	0	0	0	0	0				24	1	0	0	0	0	0	0	0	1	1	0	0	0
25	0	0	0	0	0	0	0	0	0	0	0	0	0	0	1	0	4	0	1	0	0	0	0	0	0	0	0	0	0	0	0	0				25	0	0	0	0	0	0	0	0	0	0	0	0	0
26	1	0	0	0	0	0	0	0	0	0	0	0	0	0	0	0	5	0	0	1	0	0	0	0	0	0	0	0	0	0	0	0				26	0	0	0	0	0	0	0	0	0	0	0	0	0
27	0	0	0	0	0	0	0	0	1	0	0	0	0	0	0	0	3	3	5	5	5	3	1	0	1	0	0	0	0	0	0	0				27	4	5	5	5	3	1	0	0	0	1	1	0	2
28	5	2	1			0	1	0	2	1	0			0	1	1	5	1	5	5	3	5	5	5	5	3	0	2	0	0	1	2				28	1	2	1	0	0	0	0	0	0	0	1	0	1
29	1	0	0	1	0	0	1	0	0	0	0	0	0	0	0	0	0	2	0	1	5	5	5	4	0	0	0	0	0	0	0	2				29	0	0	1	1	1	1	0	0	0	0	1	0	1
30	1	0	1	1	1	0	0	0	0	0	0	0	0	0	0	0	4	5	3	2	4	3	4	5	1	0	0	0	0	0	0	0				30	1	1	1	0	1	0	0	0	0	0	0	0	1
31	5	4	4	3	0	0	0	0	1	1	0	1	0	0	0	0	1	1	1	1	1	0	1	1	1	0	0	0	0	0	0	0				31	0	0	1	0	0	1	0	0	0	1	0	0	2
32	1	1	1	1	1	1	1	0	1	0	0	0	1	1	0	0	1	1	2	2	4	3	3	4	0	1	1	1	1	1	2	0				32	1	2	1	1	0	1	0	0	0	0	1	0	4
33	0	0	0	0	1	1	1	1	0	0	0	0	0	0	0	0	1	1	1	1	1	1	1	0	0	0	0	0	0	0	0	0				33	0	0	0	0	0	0	0	0	0	0	0	1	1
[truncated: 15 more columns]

## Sheet: 30
Maxilla/mandible
R30 Maxilla																																				R30 Mandible
	Post.Buccal								Ant.Labial						Ant.Palatal						Post.Palatal																Post.Lingual								Ant.Lingual
순번	17	16	15	14	24	25	26	27	13	12	11	21	22	23	13	12	11	21	22	23	17	16	15	14	24	25	26	27								순번	47	46	45	44	34	35	36	37	43	42	41	31	32
1	0	0	0	0	0.440529	2.45902	1.46341	0	0	0	0	0	0	0	0	0	0	0	12.1212	5.47945	0	0.865801	0	0	0	0.70922	1.04712	1.9802								1	10.4	10.828	0	0	0	3.20856	0.393701	5.72687	1.49254	0	0	0	0
2	0	0	0	0	0	1.36054	3.75	3.05344	0	0	0.514139	0.62422	0.51458	2.08955	0	0	0	0	0	0	0	0	0.537634	0	0	0	0	0								2	3.94945	1.94489	4.80549	0.222222	0.617284	7.31707	5.29801	5.10638	1.5873	1.34529	18.239	6.77966	4.8583
3	0	0	17.1429			11.1111	9.02778	0	0	0	0	0	0	0	0	0	0	0	0	0	0	0	0			0	16	0								3	0	0.183486	0.787402	0	0.789474	0.255754	1.3986	0.159744	0	0	1.55642	1.23967	0
4	0.425532	0	0	0	2.87206	4.91071	2.26244	2.18978	0	1.75913	1.65209	0	0	1.19904	0.204499	0	0.771605	0.677966	0	0	0.720272	0.680272	0	0	0	0	0	8.74317								4	14.2857	2.47525	8.7156	1.7341	2.98507	6.57277	7.38255	9.55056	0	0	0	1.7301	0
5	2.73973	0	0	0	0	0	0.854701	0	0.23753		0.472441	0		0.352441	0		0	0		0	0	0	0	0	0	0	0	0.977199								5	0	0.265957	0	0.628931	7.84314	7.10059	0.934579	0.874636	0	0	0	1.44928	0
6	13.4454	10.8108	2.7027	0	1.21457	1.93237	2.34742	7.8125	3.41615	3.71429	1.84615	9.1954	8.51064	8.51064	0.187263	0.187263	0.187263	0.187263	0.187263	0.187263	0.75188	0.364964	0.729927	0	0.164745	0.164745	0.164745	0.164745								6	2.71594	2.71594	2.71594	2.71594	3.86793	3.86793	3.86793	3.86793	2.6738	2.6738	2.6738	2.6738	2.6738
7	0.537634	0	0	0	0	0	0	0	0	0	0	0	0	1.84502	0.816327	0	0	1.04439	2.0979	0	2.71186	4.16667	0	1.39616	0	0.671141	5.10511	2.94118								7	20.2899	12.4498	6.71141	5.74713	1.47059	6.55738	10.4396	12.6168	3.88889	14.9254	17.3611	23.1293	8.93855
8	2.38095	0	0			0.636943	0	0	0	0	0.158983	0	0	0	0	0	0	0	0	0	0	0	0.930233			0.574713	0	0.4329								8	4.83092	6.04839	15.1163			14.7727	1.02041	9.09091	0	0.546448	21.6049	5.42169	4.57143
9	0.606061	0	0	0	0	0	0	0	0	0	0	0.636943	0.34965	0.722022	0	0	0	0	0	0	0	4.09357	2.12766	0	0	0.787402	10.7798	2.43902								9	0	2.74725	12.5	0.735294	1.5625	10.6796	4.67836	3.37838	0	9.66184	6.70732	1.79372	0.911854
10	0	0	0	5.30612	2.04082	0	3.47826	2.85714	23.3577	10.8974	1.89873	1.99203	16.4557	12.8028	0	0	0	0	0	0	0	0	0.497512	0	0	0	0	0								10	0.188679	0.260417	0	0	1.06952	0	1.3468	2.47678	0	0	0	0	0
11	9.60961	16.609	12.0112	12.3913	2.75974	0	0.536673	20.7317	10.8219	12.4309	9.94803	12.5759	25.5357	21.4286	0.643777	0.549451	0	0.392927	0.471698	0.793651	1.52439	0.27027	0	0.359712	0	0.623053	3.10881	2.7027								11	0	0.584795	2.3622	1.97368	2.33333	4.38413	3.07377	14.2202	0.231481	0	3.3033	2.73038	1.7094
12	0	0	0	0	0	0	0.743494	0.453258	0	0.185185	0.430571	1.47992	0	0.0496278	0	0	0	0.322061	1.40449	0.225734	0.891152	1.11376	0	1.05485	0	0.398406	0	0								12	0.584795	0.150376	3.7037	0	0.34965	1.86567	0	0.118343	0	0.796813	0.389105	0	0
13	0	0	0	0	0	0	0	0.787402	0	0	0	0	0	0	0.664452	0	0	0	0	0	0	0	0	0	0.8	0	0.460829	0								13	0.552486	0.431034	0	0	0	0	0	1.09489	0	0	0.44843	1.0929	0
14	1.34409	1.34048	3.00752	0.311526	0.113122	0.176367	0	0	0.265957	4.15512	0.704225	0	0.544254	0	0	0	0.148148	0	0	0	0.700935	0.484262	0	0.25	0	0	0	1.40598								14	0	1.02041	1.983	1.67131	0	0.187617	0.85034	0	0	0	0.746269	3.2491	0.749064
15	0	0	0	0.043122	0	0	0	0	0	0	0	0	0	0	0	0	0	0	0	0	0	0.431965	0	0	0	0.307692	0	0.218341								15	1.43885	0.184502	0	0	0	0	1.10803	1.01266	6.54535	8.65253	16.3979	11.3979	8.74253
16	1.36986	0.952381	0	0	0	0	0	0.291545	0	0	0	0	0	0	0	0	0	0.322581	0	0	0	0.483092	0	0	0	0.3367	0	0.277008								16	2.7027	1.5873	1.7094	0	0.671141	2.03046	0	0.60241	0	0	0	0	0
17	4.25532	2.09205	2.85714	0	0	0.367647	0.413223	4.33071	0.653595	3.11111	3.21782	4.80349	1.52672	0	0.976562	2.14844	0.754148	1.37195	0.769231	0	0	1.4218	0.902935	2.65487	1.81159	0.27027	0	2.68456								17	2.40481	3.87931	3.87931	2.6087	3.18725	7.91209	5.71049	24.3243	0.257069	0	0	1.11524	0
18	0	0	0	0	0	0	0	0	3.44828	1.02249	0	0.124378	0	0.990099	0	0	0	0	0	0	0	0	0	0	0.882353	0	0	0								18	0	2.49307	0	0	0	0.923077	0.176056	1.10865	0	0	2.30769	1.8797	0
19	1.72279	1.72279	1.72279	1.72279	2.29833	2.29833	2.29833	2.29833	0.221141	0.221141	0.221141	0.221141	0.221141	0.221141	0.905608	0.905608	0.905608	0.905608	0.905608	0.905608	0.271555	0.271555	0.271555	0.271555	2.82413	2.82413	2.82413	2.82413								19	2.66667	2.66667	2.66667	2.66667	5.47659	5.47659	5.47659	5.47659	5.42083	5.42083	5.42083	5.42083	5.42083
20	0	0	0	0	0	0	0	0	0.162602	0	0	0	0	0	0	2.05479	1.3089	0.248756	0.689655	0.549451	0	6.25	0.790514	0.934579	0	0	0	0								20	5.85106	0	6.74157	1.93548	0.938967	2.11268	3.125	0.564972	0	0.940439	2.3166	1.95122	0.3663
21	0	0	0	0	0	0	0	0	0	0	0	0	0	0	0.473934	3.90244	0	0	0.442478	0.440529	0	0	0	0.617284	0	0	0	0								21	7.63158	8.1749	4.4898	0.529101	1.35135	2.17391	8	12.8713	0.374532	0.510204	1.46341	0.568182	0
22	0	0	0			0	1.66667	0	0	0	0	0	0	0	0	6.76329	0	0.277778	0.4	2.37389	0	0	0.653595			0.529101	0	0								22	0.141243	4.7619	0			5.45455	3.62812	0.27248	0	0	15.2466	1.68776	0.357143
23	2.54263	2.43514	1.12421	1.45432	3.54364	2.75346	2.54758	1.52454	0	0.463737	0	0.187614	0	0.242525	0.547548	0.574346	0	0.352535	0.575474	0.973643	0.316333	0.12512	0	0	1.14234	1.65254	1.37464	1.12344								23	2.87776	1.25325	2.42653	2.46437	5.46335	5.35744	5.85858	6.58475	3.42083	4.75636	3.42083	3.74635	3.63533
24	4.75	0.842105	1.48305	0.334448	0	0	0.483092	0	1.02639	0	0	0	0	0	0	0.203252	1.92024	1.09739	0.194932	0	3.32481	0.691244	0	0	3.07467	0.262467	0.268097	0								24	0.718133	0	3.55731	1.6129	1.55039	0.515464	0.160256	0	0.193424	0.391389	3.95683	3.60934	3.39623
25	0	0	0	0	0	0	0	0	0	0	0	0	0	0	0	0	0	0	0	0	0	0	0	0	0	0	1.37457	0								25	6.51341	0	0.877193	0	0	0	0	0.4329	0	0	1.86335	0	0
26	2.17391	0.148368	0	0	0	0	0	0	0	0	0	0	0	0	0	0	0.180505	0.203666	0	0	0.436681	0	0	0	0	0	0	0								26	6.37119	0	0.229885	1.90476	0	0	0	0	0	0.46729	0	0	0
27	0.325512	0.315242	0	0.242915	0	0	0	0	5.24345	9.84183	14.8033	15.818	5.7554	1.93966	0	0.454545	0	0.805369	0.772201	0	0.94162	0	0	0	0	0	0	0								27	4.43864	5.24109	10.5263	16.0622	14.8305	4.78088	0.884956	0	2.66667	13.012	10.6267	11.25	8.07799
28	12.5	3.53357	1.41509			0	1.51515	0.472813	1.00604	3.62319	1.03093	0	0	0	0	0.341297	0	0	1.75879	0	2.55474	1.38122	0			0.442478	0.555556	2.30769								28	10.8108	1.06667	18.0723	19.1257	5.03876	25.3219	13.7427	18.9474	2.2792	9.60961	10.4895	11.7216	3.5461
29	1.50754	0	0	0.628931	0	0	0.486618	0.239234	0.239808	0	1.70068	2.04778	0.931677	1.90476	0	0	0	0	0.699301	0	0	0	0	0	0	0	0	0.173611								29	0	2.83554	0	0.803213	16.9492	15.4167	10.2725	6.54912	2.35756	3.25142	2.35756	2.64364	2.35756
30	0.968646	0	0.658575	1.36547	2.16533	0	0	0	0.432425	0.512434	0.432425	0	0.426264	0	0.045227	0.902439	0	0	0.442478	0.440529	0	0	0	0.325364	0.352383	0	0	0								30	7.63158	8.1749	4.4898	2.43543	5.43258	3.31514	8	12.8713	2.65533	0.510204	1.46341	0.568182	0
31	8.1749	7.23636	7.06738	6.24291	0.0463526	0	0	0	0	0	0.815224	0	0	1.93966	0	0.454545	0	0.805369	0.772201	0	0.94162	1.74264	0	0.543746	0	0	0	0								31	1.47364	1.25432	1.54264	1.74636	0.974576	0	0.884956	0.462522	2.66667	3.54252	2.26355	2.63235	4.85748
32	0.473474	1.46353	2.53723	1.74365	2.29833	3.97597	2.46543	0.114141	0.905608	3.97598	2.54865	1.47574	0	2.56855	0.221141	0	0	0	2.96585	0.857262	1.96585	0	0	0.436455	1.75637	0.574624	0	0								32	0.325315	3.74573	2.67437	2.74365	4.65366	3.68535	4.65366	5.09658	5.65235	7.91209	8.65235	6.12522	5.76435
33	0.426351	0	0	0.848536	0.376426	0.635242	0.845675	0.363464	0.111888	0	0	0	0	0	0	0	0	0	0	0.635242	0	0	0	0.132626	0.354353	0	0	0								33	1.26235	2.64264	1.48575	1.09804	0.513479	0.375453	0.437426	0	0.102319	0.473652	0	0.263515	0.437473
Buccal,Labial/Palatal,Lingual
R30 Buccal,labial																																				R30 Palatal, Lingual
	Mx.Post.								Mx.Ant.						Mn.Ant.						Mn.Post.																Mx.Post.								Mx.Ant.
순번	17	16	15	14	24	25	26	27	13	12	11	21	22	23	43	42	41	31	32	33	47	46	45	44	34	35	36	37								순번	17	16	15	14	24	25	26	27	13	12	11	21	22
1	0	0	0	0	0.440529	2.45902	1.46341	0	0	0	0	0	0	0	0	0	0	0	0	0	0	0	0	0	0	0	0	2.47934								1	0	0.865801	0	0	0	0.70922	1.04712	1.9802	0	0	0	0	12.1212
2	0	0	0	0	0	1.36054	3.75	3.05344	0	0	0.514139	0.62422	0.51458	2.08955	0	0	0	0	0	0	0	0	0	0	0	0	0	0								2	0	0	0.537634	0	0	0	0	0	0	0	0	0	0
3	0	0	17.1429			11.1111	9.02778	0	0	0	0	0	0	0	0	0	0	0	0	0	0	3.90244	7.89474	0	0	0	0	0.704225								3	0	0	0			0	16	0	0	0	0	0	0
4	0.425532	0	0	0	2.87206	4.91071	2.26244	2.18978	0	1.75913	1.65209	0	0	1.19904	0.194175	3.04054	9.74265	5.66406	0	0	0	0.819672	0	0	0	0.395257	0	1.33929								4	0.720272	0.680272	0	0	0	0	0	8.74317	0.204499	0	0.771605	0.677966	0
5	2.73973	0	0	0	0	0	0.854701	0	0.23753		0.472441	0		0.352441	5.61798	1.17994	0.609756	2.14286	0	0	0	0	0	0	0	0	0	0								5	0	0	0	0	0	0	0	0.977199	0		0	0
6	13.4454	10.8108	2.7027	0	1.21457	1.93237	2.34742	7.8125	3.41615	3.71429	1.84615	9.1954	8.51064	8.51064	11.1842	27.6442	3.51351	5.50162	20.3593	6.96721	0	0	0	3.85965	3.75	0.531915	0.699301	0								6	0.75188	0.364964	0.729927	0	0.164745	0.164745	0.164745	0.164745	0.187263	0.187263	0.187263	0.187263	0.187263
7	0.537634	0	0	0	0	0	0	0	0	0	0	0	0	1.84502	0	0	0	0	0	0	0	0	0	0	0	0	0	0								7	2.71186	4.16667	0	1.39616	0	0.671141	5.10511	2.94118	0.816327	0	0	1.04439	2.0979
8	2.38095	0	0			0.636943	0	0	0	0	0.158983	0	0	0	0	0	1.36986	1.40351	2.02703	0	0	0.598802	0.819672			0.636943	0	1.43885								8	0	0	0.930233			0.574713	0	0.4329	0	0	0	0	0
9	0.606061	0	0	0	0	0	0	0	0	0	0	0.636943	0.34965	0.722022	0	1.74129	4.89914	7.40741	11.5987	4.73934	0	0	0	0	0	0	0	0								9	0	4.09357	2.12766	0	0	0.787402	10.7798	2.43902	0	0	0	0	0
10	0	0	0	5.30612	2.04082	0	3.47826	2.85714	23.3577	10.8974	1.89873	1.99203	16.4557	12.8028	0.498753	0.906344	0.296736	0	0	0	0	0	0	0	0	0	0	0								10	0	0	0.497512	0	0	0	0	0	0	0	0	0	0
11	9.60961	16.609	12.0112	12.3913	2.75974	0	0.536673	20.7317	10.8219	12.4309	9.94803	12.5759	25.5357	21.4286	0.902256	1.81269	4.25532	4.36242	7.31261	0	0.296736	0.323625	0.438596	1.28617	0	0.263852	0.819672	4.74138								11	1.52439	0.27027	0	0.359712	0	0.623053	3.10881	2.7027	0.643777	0.549451	0	0.392927	0.471698
12	0	0	0	0	0	0	0.743494	0.453258	0	0.185185	0.430571	1.47992	0	0.0496278	0	2.54777	17.6329	3.56506	2.95203	0	0	0	1.78571	0	0	0	0	0								12	0.891152	1.11376	0	1.05485	0	0.398406	0	0	0	0	0	0.322061	1.40449
13	0	0	0	0	0	0	0	0.787402	0	0	0	0	0	0	0	1.45773	4.93151	5.23416	1.15274	0	0	0	0	0	0	0	0	0								13	0	0	0	0	0.8	0	0.460829	0	0.664452	0	0	0	0
14	1.34409	1.34048	3.00752	0.311526	0.113122	0.176367	0	0	0.265957	4.15512	0.704225	0	0.544254	0	11.8421	5.07042	1.06101	2.41692	2.77778	3.32226	0	0	0	1.09091	0.784929	0	0	0								14	0.700935	0.484262	0	0.25	0	0	0	1.40598	0	0	0.148148	0	0
15	0	0	0	0.043122	0	0	0	0	0	0	0	0	0	0	0	0	0	0	0	0	0	0	0	0	0	0	0	0								15	0	0.431965	0	0	0	0.307692	0	0.218341	0	0	0	0	0
16	1.36986	0.952381	0	0	0	0	0	0.291545	0	0	0	0	0	0	0	0	0	0	0	0	0.552486	4.24242	1.28205	0	0	0	0	0.203666								16	0	0.483092	0	0	0	0.3367	0	0.277008	0	0	0	0.322581	0
17	4.25532	2.09205	2.85714	0	0	0.367647	0.413223	4.33071	0.653595	3.11111	3.21782	4.80349	1.52672	0	0	0	0.456621	3.9604	0	0	0	0	0	0.290698	0	0	0	0								17	0	1.4218	0.902935	2.65487	1.81159	0.27027	0	2.68456	0.976562	2.14844	0.754148	1.37195	0.769231
18	0	0	0	0	0	0	0	0	3.44828	1.02249	0	0.124378	0	0.990099	0	0	0.682594	1.07143	0	0	0	0	0	0	0	0	0	0								18	0	0	0	0	0.882353	0	0	0	0	0	0	0	0
19	1.72279	1.72279	1.72279	1.72279	2.29833	2.29833	2.29833	2.29833	0.221141	0.221141	0.221141	0.221141	0.221141	0.221141	3.31522	3.38092	3.15351	3.35151	3.38092	3.38092	2.16535	2.16535	2.16535	2.16535	1.05215	1.05215	1.05215	1.05215								19	0.271555	0.271555	0.271555	0.271555	2.82413	2.82413	2.82413	2.82413	0.905608	0.905608	0.905608	0.905608	0.905608
20	0	0	0	0	0	0	0	0	0.162602	0	0	0	0	0	0	0	0	1.27551	1.65094	0.623701	23.0769	5	0	0	0	0	0	0								20	0	6.25	0.790514	0.934579	0	0	0	0	0	2.05479	1.3089	0.248756	0.689655
21	0	0	0	0	0	0	0	0	0	0	0	0	0	0	0	0	0	0	0	0	0.636943	0	0	0	0	0	0	0								21	0	0	0	0.617284	0	0	0	0	0.473934	3.90244	0	0	0.442478
22	0	0	0			0	1.66667	0	0	0	0	0	0	0	0	0	0	0	0	0	0	2.43902	0			0	0	0.542005								22	0	0	0.653595			0.529101	0	0	0	6.76329	0	0.277778	0.4
23	2.54263	2.43514	1.12421	1.45432	3.54364	2.75346	2.54758	1.52454	0	0.463737	0	0.187614	0	0.242525	3.21452	3.54135	3.53253	2.21242	3.76567	3.12322	2.33453	0	2.47646	2.33453	1.05215	1.05215	1.05215	1.05215								23	0.316333	0.12512	0	0	1.14234	1.65254	1.37464	1.12344	0.547548	0.574346	0	0.352535	0.575474
24	4.75	0.842105	1.48305	0.334448	0	0	0.483092	0	1.02639	0	0	0	0	0	0.172117	2.3845	0.924855	2.89855	1.87735	0.27972	2.64026	0	0	0	0	0	0	0.343053								24	3.32481	0.691244	0	0	3.07467	0.262467	0.268097	0	0	0.203252	1.92024	1.09739	0.194932
25	0	0	0	0	0	0	0	0	0	0	0	0	0	0	0	0	0	0	0.3367	0.287356	0	0	0	0	0	0	0	0								25	0	0	0	0	0	0	1.37457	0	0	0	0	0	0
26	2.17391	0.148368	0	0	0	0	0	0	0	0	0	0	0	0	0	0	0	0	0	0	0.420168	0	0	0	0	0	0	0								26	0.436681	0	0	0	0	0	0	0	0	0	0.180505	0.203666	0
27	0.325512	0.315242	0	0.242915	0	0	0	0	5.24345	9.84183	14.8033	15.818	5.7554	1.93966	0.537634	3.0303	6.01852	3.19635	1.34228	0	1.53846	0	0	0	0	0	0	0								27	0.94162	0	0	0	0	0	0	0	0	0.454545	0	0.805369	0.772201
28	12.5	3.53357	1.41509			0	1.51515	0.472813	1.00604	3.62319	1.03093	0	0	0	2.66075	5.0813	7.01031	6.00775	1.91898	0	8.59375	2.99003	0	3.6	0	0	0.480769	2.40964								28	2.55474	1.38122	0			0.442478	0.555556	2.30769	0	0.341297	0	0	1.75879
29	1.50754	0	0	0.628931	0	0	0.486618	0.239234	0.239808	0	1.70068	2.04778	0.931677	1.90476	1.12676	7.89474	11.1821	9.34256	9.05172	2.3622	0	0	0	0	0	0	0	4.10448								29	0	0	0	0	0	0	0	0.173611	0	0	0	0	0.699301
30	0.968646	0	0.658575	1.36547	2.16533	0	0	0	0.432425	0.512434	0.432425	0	0.426264	0	2.43442	0.766253	0	0.623465	0.377436	0	0.636943	0	0	0.254481	0.427517	0	0	0								30	0	0	0	0.325364	0.352383	0	0	0	0.045227	0.902439	0	0	0.442478
31	8.1749	7.23636	7.06738	6.24291	0.0463526	0	0	0	0	0	0.815224	0	0	1.93966	0.0381679	3.0303	0.0185185	0.196347	0.342282	0	1.53846	0	0	0.0787475	0	0	0	0								31	0.94162	1.74264	0	0.543746	0	0	0	0	0	0.454545	0	0.805369	0.772201
32	0.473474	1.46353	2.53723	1.74365	2.29833	3.97597	2.46543	0.114141	0.905608	3.97598	2.54865	1.47574	0	2.56855	3.77747	2.85475	3.96857	3.26327	4.15244	5.71049	0.965743	2.97853	1.57573	2.54625	1.05215	1.74652	3.98765	0								32	1.96585	0	0	0.436455	1.75637	0.574624	0	0	0.221141	0	0	0	2.96585
33	0.426351	0	0	0.848536	0.376426	0.635242	0.845675	0.363464	0.111888	0	0	0	0	0	0.280636	0	0	0	0	0	0	0	0	0	0	0	0	0								33	0	0	0	0.132626	0.354353	0	0	0	0	0	0	0	0
Posterior/Anterior
R30 Posterior																																				R30 Anterior
	Mx. Buccal								Mx. Palatal								Mn.Lingual								Mn.Buccal												Mx. Buccal						Mx. Palatal						Mn.Lingual
순번	17	16	15	14	24	25	26	27	17	16	15	14	24	25	26	27	47	46	45	44	34	35	36	37	47	46	45	44	34	35	36	37				순번	13	12	11	21	22	23	13	12	11	21	22	23	43
1	0	0	0	0	0.440529	2.45902	1.46341	0	0	0.865801	0	0	0	0.70922	1.04712	1.9802	10.4	10.828	0	0	0	3.20856	0.393701	5.72687	0	0	0	0	0	0	0	2.47934				1	0	0	0	0	0	0	0	0	0	0	12.1212	5.47945	1.49254
2	0	0	0	0	0	1.36054	3.75	3.05344	0	0	0.537634	0	0	0	0	0	3.94945	1.94489	4.80549	0.222222	0.617284	7.31707	5.29801	5.10638	0	0	0	0	0	0	0	0				2	0	0	0.514139	0.62422	0.51458	2.08955	0	0	0	0	0	0	1.5873
3	0	0	17.1429			11.1111	9.02778	0	0	0	0			0	16	0	0	0.183486	0.787402	0	0.789474	0.255754	1.3986	0.159744	0	3.90244	7.89474	0	0	0	0	0.704225				3	0	0	0	0	0	0	0	0	0	0	0	0	0
4	0.425532	0	0	0	2.87206	4.91071	2.26244	2.18978	0.720272	0.680272	0	0	0	0	0	8.74317	14.2857	2.47525	8.7156	1.7341	2.98507	6.57277	7.38255	9.55056	0	0.819672	0	0	0	0.395257	0	1.33929				4	0	1.75913	1.65209	0	0	1.19904	0.204499	0	0.771605	0.677966	0	0	0
5	2.73973	0	0	0	0	0	0.854701	0	0	0	0	0	0	0	0	0.977199	0	0.265957	0	0.628931	7.84314	7.10059	0.934579	0.874636	0	0	0	0	0	0	0	0				5	0.23753		0.472441	0		0.352441	0		0	0		0	0
6	13.4454	10.8108	2.7027	0	1.21457	1.93237	2.34742	7.8125	0.75188	0.364964	0.729927	0	0.164745	0.164745	0.164745	0.164745	2.71594	2.71594	2.71594	2.71594	3.86793	3.86793	3.86793	3.86793	0	0	0	3.85965	3.75	0.531915	0.699301	0				6	3.41615	3.71429	1.84615	9.1954	8.51064	8.51064	0.187263	0.187263	0.187263	0.187263	0.187263	0.187263	2.6738
7	0.537634	0	0	0	0	0	0	0	2.71186	4.16667	0	1.39616	0	0.671141	5.10511	2.94118	20.2899	12.4498	6.71141	5.74713	1.47059	6.55738	10.4396	12.6168	0	0	0	0	0	0	0	0				7	0	0	0	0	0	1.84502	0.816327	0	0	1.04439	2.0979	0	3.88889
8	2.38095	0	0			0.636943	0	0	0	0	0.930233			0.574713	0	0.4329	4.83092	6.04839	15.1163			14.7727	1.02041	9.09091	0	0.598802	0.819672			0.636943	0	1.43885				8	0	0	0.158983	0	0	0	0	0	0	0	0	0	0
9	0.606061	0	0	0	0	0	0	0	0	4.09357	2.12766	0	0	0.787402	10.7798	2.43902	0	2.74725	12.5	0.735294	1.5625	10.6796	4.67836	3.37838	0	0	0	0	0	0	0	0				9	0	0	0	0.636943	0.34965	0.722022	0	0	0	0	0	0	0
10	0	0	0	5.30612	2.04082	0	3.47826	2.85714	0	0	0.497512	0	0	0	0	0	0.188679	0.260417	0	0	1.06952	0	1.3468	2.47678	0	0	0	0	0	0	0	0				10	23.3577	10.8974	1.89873	1.99203	16.4557	12.8028	0	0	0	0	0	0	0
11	9.60961	16.609	12.0112	12.3913	2.75974	0	0.536673	20.7317	1.52439	0.27027	0	0.359712	0	0.623053	3.10881	2.7027	0	0.584795	2.3622	1.97368	2.33333	4.38413	3.07377	14.2202	0.296736	0.323625	0.438596	1.28617	0	0.263852	0.819672	4.74138				11	10.8219	12.4309	9.94803	12.5759	25.5357	21.4286	0.643777	0.549451	0	0.392927	0.471698	0.793651	0.231481
12	0	0	0	0	0	0	0.743494	0.453258	0.891152	1.11376	0	1.05485	0	0.398406	0	0	0.584795	0.150376	3.7037	0	0.34965	1.86567	0	0.118343	0	0	1.78571	0	0	0	0	0				12	0	0.185185	0.430571	1.47992	0	0.0496278	0	0	0	0.322061	1.40449	0.225734	0
13	0	0	0	0	0	0	0	0.787402	0	0	0	0	0.8	0	0.460829	0	0.552486	0.431034	0	0	0	0	0	1.09489	0	0	0	0	0	0	0	0				13	0	0	0	0	0	0	0.664452	0	0	0	0	0	0
14	1.34409	1.34048	3.00752	0.311526	0.113122	0.176367	0	0	0.700935	0.484262	0	0.25	0	0	0	1.40598	0	1.02041	1.983	1.67131	0	0.187617	0.85034	0	0	0	0	1.09091	0.784929	0	0	0				14	0.265957	4.15512	0.704225	0	0.544254	0	0	0	0.148148	0	0	0	0
15	0	0	0	0.043122	0	0	0	0	0	0.431965	0	0	0	0.307692	0	0.218341	1.43885	0.184502	0	0	0	0	1.10803	1.01266	0	0	0	0	0	0	0	0				15	0	0	0	0	0	0	0	0	0	0	0	0	6.54535
16	1.36986	0.952381	0	0	0	0	0	0.291545	0	0.483092	0	0	0	0.3367	0	0.277008	2.7027	1.5873	1.7094	0	0.671141	2.03046	0	0.60241	0.552486	4.24242	1.28205	0	0	0	0	0.203666				16	0	0	0	0	0	0	0	0	0	0.322581	0	0	0
17	4.25532	2.09205	2.85714	0	0	0.367647	0.413223	4.33071	0	1.4218	0.902935	2.65487	1.81159	0.27027	0	2.68456	2.40481	3.87931	3.87931	2.6087	3.18725	7.91209	5.71049	24.3243	0	0	0	0.290698	0	0	0	0				17	0.653595	3.11111	3.21782	4.80349	1.52672	0	0.976562	2.14844	0.754148	1.37195	0.769231	0	0.257069
18	0	0	0	0	0	0	0	0	0	0	0	0	0.882353	0	0	0	0	2.49307	0	0	0	0.923077	0.176056	1.10865	0	0	0	0	0	0	0	0				18	3.44828	1.02249	0	0.124378	0	0.990099	0	0	0	0	0	0	0
19	1.72279	1.72279	1.72279	1.72279	2.29833	2.29833	2.29833	2.29833	0.271555	0.271555	0.271555	0.271555	2.82413	2.82413	2.82413	2.82413	2.66667	2.66667	2.66667	2.66667	5.47659	5.47659	5.47659	5.47659	2.16535	2.16535	2.16535	2.16535	1.05215	1.05215	1.05215	1.05215				19	0.221141	0.221141	0.221141	0.221141	0.221141	0.221141	0.905608	0.905608	0.905608	0.905608	0.905608	0.905608	5.42083
20	0	0	0	0	0	0	0	0	0	6.25	0.790514	0.934579	0	0	0	0	5.85106	0	6.74157	1.93548	0.938967	2.11268	3.125	0.564972	23.0769	5	0	0	0	0	0	0				20	0.162602	0	0	0	0	0	0	2.05479	1.3089	0.248756	0.689655	0.549451	0
21	0	0	0	0	0	0	0	0	0	0	0	0.617284	0	0	0	0	7.63158	8.1749	4.4898	0.529101	1.35135	2.17391	8	12.8713	0.636943	0	0	0	0	0	0	0				21	0	0	0	0	0	0	0.473934	3.90244	0	0	0.442478	0.440529	0.374532
22	0	0	0			0	1.66667	0	0	0	0.653595			0.529101	0	0	0.141243	4.7619	0			5.45455	3.62812	0.27248	0	2.43902	0			0	0	0.542005				22	0	0	0	0	0	0	0	6.76329	0	0.277778	0.4	2.37389	0
23	2.54263	2.43514	1.12421	1.45432	3.54364	2.75346	2.54758	1.52454	0.316333	0.12512	0	0	1.14234	1.65254	1.37464	1.12344	2.87776	1.25325	2.42653	2.46437	5.46335	5.35744	5.85858	6.58475	2.33453	0	2.47646	2.33453	1.05215	1.05215	1.05215	1.05215				23	0	0.463737	0	0.187614	0	0.242525	0.547548	0.574346	0	0.352535	0.575474	0.973643	3.42083
24	4.75	0.842105	1.48305	0.334448	0	0	0.483092	0	3.32481	0.691244	0	0	3.07467	0.262467	0.268097	0	0.718133	0	3.55731	1.6129	1.55039	0.515464	0.160256	0	2.64026	0	0	0	0	0	0	0.343053				24	1.02639	0	0	0	0	0	0	0.203252	1.92024	1.09739	0.194932	0	0.193424
25	0	0	0	0	0	0	0	0	0	0	0	0	0	0	1.37457	0	6.51341	0	0.877193	0	0	0	0	0.4329	0	0	0	0	0	0	0	0				25	0	0	0	0	0	0	0	0	0	0	0	0	0
26	2.17391	0.148368	0	0	0	0	0	0	0.436681	0	0	0	0	0	0	0	6.37119	0	0.229885	1.90476	0	0	0	0	0.420168	0	0	0	0	0	0	0				26	0	0	0	0	0	0	0	0	0.180505	0.203666	0	0	0
27	0.325512	0.315242	0	0.242915	0	0	0	0	0.94162	0	0	0	0	0	0	0	4.43864	5.24109	10.5263	16.0622	14.8305	4.78088	0.884956	0	1.53846	0	0	0	0	0	0	0				27	5.24345	9.84183	14.8033	15.818	5.7554	1.93966	0	0.454545	0	0.805369	0.772201	0	2.66667
28	12.5	3.53357	1.41509			0	1.51515	0.472813	2.55474	1.38122	0			0.442478	0.555556	2.30769	10.8108	1.06667	18.0723	19.1257	5.03876	25.3219	13.7427	18.9474	8.59375	2.99003	0	3.6	0	0	0.480769	2.40964				28	1.00604	3.62319	1.03093	0	0	0	0	0.341297	0	0	1.75879	0	2.2792
29	1.50754	0	0	0.628931	0	0	0.486618	0.239234	0	0	0	0	0	0	0	0.173611	0	2.83554	0	0.803213	16.9492	15.4167	10.2725	6.54912	0	0	0	0	0	0	0	4.10448				29	0.239808	0	1.70068	2.04778	0.931677	1.90476	0	0	0	0	0.699301	0	2.35756
30	0.968646	0	0.658575	1.36547	2.16533	0	0	0	0	0	0	0.325364	0.352383	0	0	0	7.63158	8.1749	4.4898	2.43543	5.43258	3.31514	8	12.8713	0.636943	0	0	0.254481	0.427517	0	0	0				30	0.432425	0.512434	0.432425	0	0.426264	0	0.045227	0.902439	0	0	0.442478	0.440529	2.65533
31	8.1749	7.23636	7.06738	6.24291	0.0463526	0	0	0	0.94162	1.74264	0	0.543746	0	0	0	0	1.47364	1.25432	1.54264	1.74636	0.974576	0	0.884956	0.462522	1.53846	0	0	0.0787475	0	0	0	0				31	0	0	0.815224	0	0	1.93966	0	0.454545	0	0.805369	0.772201	0	2.66667
32	0.473474	1.46353	2.53723	1.74365	2.29833	3.97597	2.46543	0.114141	1.96585	0	0	0.436455	1.75637	0.574624	0	0	0.325315	3.74573	2.67437	2.74365	4.65366	3.68535	4.65366	5.09658	0.965743	2.97853	1.57573	2.54625	1.05215	1.74652	3.98765	0				32	0.905608	3.97598	2.54865	1.47574	0	2.56855	0.221141	0	0	0	2.96585	0.857262	5.65235
33	0.426351	0	0	0.848536	0.376426	0.635242	0.845675	0.363464	0	0	0	0.132626	0.354353	0	0	0	1.26235	2.64264	1.48575	1.09804	0.513479	0.375453	0.437426	0	0	0	0	0	0	0	0	0				33	0.111888	0	0	0	0	0	0	0	0	0	0	0.635242	0.102319
[truncated: 15 more columns]

## Sheet: 70
Maxilla/mandible
R70 Maxilla																																				R70 mandible
	Post.Buccal								Ant.Labial						Ant.Palatal						Post.Palatal																Post.Lingual								Ant.Lingual
순번	17	16	15	14	24	25	26	27	13	12	11	21	22	23	13	12	11	21	22	23	17	16	15	14	24	25	26	27								순번	47	46	45	44	34	35	36	37	43	42	41	31	32
1	0	0	0	0	0	0	0	0	0	0	0	0	0	0	0	0	0	0	1.0101	0	3.2	8.28025	0	0	0	0	0	0								1	3.2	8.28025	0	0	0	0	0	2.20264	0	0	0	0	0
2	0	0	0	0	0	0	0	0	0	0	0	0	0	0	0	0	0	0	0	0	0.473934	0	0	0	0	0	0	0								2	0.473934	0	0	0	0	0.97561	1.65563	0.425532	0	0.896861	14.4654	1.69492	2.02429
3	0	0	0	0	0	0	0	0	0	0	0	0	0	0	0	0	0	0	0	0	0.473934	0	0	0	0	0	0	0								3	0.473934	0	0	0	0	0.97561	1.65563	0.425532	0	0.896861	14.4654	1.69492	2.02429
4	0	0	0	0	0.261097	0.446429	0.904977	0.729927	0	0	0.291545	0	0	0.239808	0	0	0	0	0	0	1.5444	0	1.83486	0	0	0	0	2.55009								4	1.5444	0	1.83486	0	0	1.87793	0.671141	1.68539	0	0	0	0.346021	0
5	0	0	0	0	0	0	0	0	0		0	0		0	0		0	0		0	0	0	0	0	0	0	0	0								5	0	0	0	0	1.47059	0.591716	0	0	0	0	0	0	0
6	0	0	0	0.350877	0	0	0	0	0.310559	0.857143	0.307692	1.14943	2.12766	2.12766	0	0	0	0	0	0	0.178094	0.178094	0.178094	0.178094	0.164745	0.164745	0.164745	0.164745								6	0.178094	0.178094	0.178094	0.178094	1.22642	1.22642	1.22642	1.22642	0.802139	0.802139	0.802139	0.802139	0.802139
7	0	0	0	0	0	0	0	0	0	0	0	0	0	0	0	0	0	0.522193	0.34965	0	6.76329	8.83534	3.3557	2.87356	0	0	2.4024	0								7	6.76329	8.83534	3.3557	2.87356	0	1.63934	5.49451	5.14019	2.22222	8.20896	12.5	15.6463	6.70391
8	0	0	0			0	0	0	0	0	0	0	0	0	0	0	0	0	0	0	0.483092	0	2.90698			0	0	0								8	0.483092	0	2.90698			2.27273	0	1.13636	0	0	1.85185	1.20482	0
9	0	0	0	0	0	0	0	0	0	0	0	0.477707	0	0	0	0	0	0	0	0	0	0.549451	8.125	0	0	0.393701	2.06422	0								9	0	0.549451	8.125	0	0	4.85437	1.75439	2.02703	0	4.34783	3.65854	0	0
10	0	0	0	0	0	0	0	0	1.21655	0.320513	0	0.59761	0	3.80623	0	0	0	0	0	0	0	0	0	0	0	0	0	0								10	0	0	0	0	0	0	0	0.309598	0	0	0	0	0
11	0	0	0	0	0	0	0.536673	6.70732	1.09589	1.10497	1.3363	1.90807	11.9643	4.82143	0	0	0	0	0	0	0	0	0	0	0	0	0	0								11	0	0	0	0	0.166667	0.417537	0.204918	7.56881	0	0	0.3003	0	0
12	0	0	0	0	0	0	0	0.226629	0	0	0.215285	0.317125	0	0	0	0	0	0	0	0	0	0	0.493827	0	0	0	0	0								12	0	0	0.493827	0	0	0	0	0	0	0	0	0	0
13	0	0	0	0	0	0	0	0	0	0	0	0	0	0	0.332226	0	0	0	0	0	0	0	0	0	0	0	0	0								13	0	0	0	0	0	0	0	0.364964	0	0	0	0	0
14	0	0	0	0	0	0	0	0	0	0.831025	0.56338	0	0.32432	0	0	0	0	0	0	0	0	0	0	0	0	0	0	0								14	0	0	0	0	0	0	0	0	0	0	0	0.361011	0
15	0	0	0	0	0	0	0	0	0	0	0	0	0	0	0	0	0	0	0	0	0.539568	0	0	0	0	0	0	0								15	0.539568	0	0	0	0	0	0	0	2.58575	2.64636	0	4.14112	2.32653
16	0.276243	0	0	0	0	0	0	0	0	0	0	0	0	0	0	0	0	0.322581	0	0	0.600601	0.793651	0	0	0	0	0	0								16	0.600601	0.793651	0	0	0	0	0	0	0	0	0	0	0
17	0	0	0	0	0	0	0	0.393701	0	0	0.990099	1.31004	0	0	0	0	0.301659	0.304878	0	0	0	0	0	0	0	0	0	0.894855								17	0	0	0	0	0.398406	0.21978	0.265604	5.40541	0	0	0	0	0
18	0	0	0	0	0	0	0	0	0	0	0	0	0	0	0	0	0	0	0	0	0	0.554017	0	0	0.588235	0	0	0								18	0	0.554017	0	0	0	0	0	0	0	0	1.53846	0.75188	0
19	0.328084	0.328084	0.328084	0.328084	0.67598	0.67598	0.67598	0.67598	0	0	0	0	0	0	0	0	0	0	0	0	0.698413	0.698413	0.698413	0.698413	0.513479	0.513479	0.513479	0.513479								19	0.698413	0.698413	0.698413	0.698413	2.0903	2.0903	2.0903	2.0903	2.1398	2.1398	2.1398	2.1398	2.1398
20	18.4615	2.5	0	0	0	0	0	0	0	0	0	0	0	0	0	0	0.52356	0	0	0	1.59574	0	1.1236	0.645161	0	0	0	0								20	1.59574	0	1.1236	0.645161	0	0	0	0	0	0	0.772201	0	0
21	0	0	0	0	0	0	0	0	0	0	0	0	0	0	0	0.97561	0	0	0	0	2.63158	4.18251	0	0.529101	0	0	0	0								21	2.63158	4.18251	0	0.529101	0	0	1.77778	8.41584	0	0	0	0	0
22	0	0	0			0	0	0	0	0	0	0	0	0	0	0.483092	0	0	0	1.18694	0.141243	0	0			0	0	0								22	0.141243	0	0			1.81818	0	0	0	0	1.34529	0	0
23	0.543322	0	0.543322	0.975854	0.67598	0	0	0	0	0	0	0	0	0	0	0	0	0	0	0	0.548547	1.98765	0.434646	0.374644	1.73465	0.466265	0.513479	0.623644								23	0.548547	1.98765	0.434646	0.374644	2.43543	2.74447	2.43543	2.42533	2.52336	2.43765	0	3.35353	2.52243
24	0	0	0	0	0	0	0	0	0.58651	0	0	0	0	0	0	0	0	0	0	0	0.359066	0	0	0.403226	0	0	0	0								24	0.359066	0	0	0.403226	0	0	0	0	0	0	0.359712	0.212314	0.188679
25	0	0	0	0	0	0	0	0	0	0	0	0	0	0	0	0	0	0	0	0	3.83142	0	0	0	0	0	0	0								25	3.83142	0	0	0	0	0	0	0	0	0	0	0	0
26	0	0	0	0	0	0	0	0	0	0	0	0	0	0	0	0	0	0	0	0	5.81717	0	0	0	0	0	0	0								26	5.81717	0	0	0	0	0	0	0	0	0	0	0	0
27	0	0	0	0	0	0	0	0	3.18352	6.32689	4.86542	3.90033	2.15827	0.646552	0	0	0	0	0	0	0.78329	1.88679	3.50877	6.99482	0	0	0	0								27	0.78329	1.88679	3.50877	6.99482	8.47458	0	0	0	0.571429	7.46988	3.54223	5.9375	4.73538
28	2.73438	1.66113	0	0		0	0	0	0	0	0	0	0	0	0	0	0	0	1.00503	0	2.7027	0	4.21687	1.63934		0	0	1.02564								28	2.7027	0	4.21687	1.63934	1.16279	12.0172	5.84795	8.42105	0.854701	2.1021	4.54545	5.49451	1.41844
29	0	0	0	0	0	0	0	0	0	0	0.170068	0.341297	0	0	0	0	0	0	0	0	0	0	0	0	0	0	0	0								29	0	0	0	0	9.49153	7.08333	6.91824	3.02267	0.589391	0.326533	0	0.364635	0
30	0	0	0	0	0.325523	0	0	0	0.0426352	0.0736435	0.0542202	0	0.0443635	0	0	0.97561	0	0	0	0	2.63158	4.18251	0	0.433944	0	0	0	0								30	2.63158	4.18251	0	0.433944	2.43543	0	1.77778	8.41584	0.542231	0	0	0	0
31	0	0	0	0	0	0	0	0	0	0		0	0	0.646552	0	0	0	0	0	0	0	0	0	0	0	0	0	0								31	0	0	0	0	0.0474364	0	0	0	0.571429	1.64253	1.26362	1.85475	0.635254
32	0.122214	0.114163	0.958362	0	0.67598	0.684744	0.151523	0	0	0	0.125215	0	0	0.215534	0	0	0	0	0	0	0.142152	0	0.215532	0.546436	0.745533	0.355125	0	0								32	0.142152	0	0.215532	0.546436	2.74624	0.858764	0	0.241536	2.43216	0.21978	1.21512	2.74527	0.432164
33	0	0	0	0	0.272633	0	0	0	0	0	0	0	0	0	0	0	0	0	0	0.154311	0.242663	0.326236	0	0.392157	0	0	0	0								33	0.242663	0.326236	0	0.392157	0	0	0	0	0.102319	0.512513	0	0	0.357364
Buccal,Labial/Palatal,Lingual
R70 Buccal																																				R70 Lingual
	Mx.Post.								Mx.Ant.						Mn.Ant.						Mn.Post.																Mx.Post.								Mx.Ant.
순번	17	16	15	14	24	25	26	27	13	12	11	21	22	23	43	42	41	31	32	33	47	46	45	44	34	35	36	37								순번	17	16	15	14	24	25	26	27	13	12	11	21	22
1	0	0	0	0	0	0	0	0	0	0	0	0	0	0	0	0	0	0	0	0	0	0	0	0	0	0	0	0								1	3.2	8.28025	0	0	0	0	0	0	0	0	0	0	1.0101
2	0	0	0	0	0	0	0	0	0	0	0	0	0	0	0	0	0	0	0	0	0	0	0	0	0	0	0	0								2	0.473934	0	0	0	0	0	0	0	0	0	0	0	0
3	0	0	0	0	0	0	0	0	0	0	0	0	0	0	0	0	0	0	0	0	0	0	0	0	0	0	0	0								3	0.473934	0	0	0	0	0	0	0	0	0	0	0	0
4	0	0	0	0	0.261097	0.446429	0.904977	0.729927	0	0	0.291545	0	0	0.239808	0	1.18243	5.14706	3.32031	0	0	0	0	0	0	0	0	0	0								4	1.5444	0	1.83486	0	0	0	0	2.55009	0	0	0	0	0
5	0	0	0	0	0	0	0	0	0		0	0		0	0.749064	0.589971	0	0	0	0	0	0	0	0	0	0	0	0								5	0	0	0	0	0	0	0	0	0		0	0
6	0	0	0	0.350877	0	0	0	0	0.310559	0.857143	0.307692	1.14943	2.12766	2.12766	0.657895	2.88462	0.135135	0.647249	3.59281	1.22951	0	0	0	0.350877	0	0	0	0								6	0.178094	0.178094	0.178094	0.178094	0.164745	0.164745	0.164745	0.164745	0	0	0	0	0
7	0	0	0	0	0	0	0	0	0	0	0	0	0	0	0	0	0	0	0	0	0	0	0	0	0	0	0	0								7	6.76329	8.83534	3.3557	2.87356	0	0	2.4024	0	0	0	0	0.522193	0.34965
8	0	0	0			0	0	0	0	0	0	0	0	0	0	0	0	0	0	0	0	0	0			0	0	0								8	0.483092	0	2.90698			0	0	0	0	0	0	0	0
9	0	0	0	0	0	0	0	0	0	0	0	0.477707	0	0	0	0	1.72911	3.7037	2.82132	0.947867	0	0	0	0	0	0	0	0								9	0	0.549451	8.125	0	0	0.393701	2.06422	0	0	0	0	0	0
10	0	0	0	0	0	0	0	0	1.21655	0.320513	0	0.59761	0	3.80623	0	0.60423	0	0	0	0	0	0	0	0	0	0	0	0								10	0	0	0	0	0	0	0	0	0	0	0	0	0
11	0	0	0	0	0	0	0.536673	6.70732	1.09589	1.10497	1.3363	1.90807	11.9643	4.82143	0.150376	0	0.35461	0	2.01097	0	0	0	0	0	0	0	0	0								11	0	0	0	0	0	0	0	0	0	0	0	0	0
12	0	0	0	0	0	0	0	0.226629	0	0	0.215285	0.317125	0	0	0	0	6.52174	1.06952	0	0	0	0	0	0	0	0	0	0								12	0	0	0.493827	0	0	0	0	0	0	0	0	0	0
13	0	0	0	0	0	0	0	0	0	0	0	0	0	0	0	0	1.09589	2.47934	0	0	0	0	0	0	0	0	0	0								13	0	0	0	0	0	0	0	0	0.332226	0	0	0	0
14	0	0	0	0	0	0	0	0	0	0.831025	0.56338	0	0.32432	0	5.26316	1.12676	0	0.302115	0.555556	0.332226	0	0	0	0	0	0	0	0								14	0	0	0	0	0	0	0	0	0	0	0	0	0
15	0	0	0	0	0	0	0	0	0	0	0	0	0	0	0	0	0	0	0	0	0	0	0	0	0	0	0	0								15	0.539568	0	0	0	0	0	0	0	0	0	0	0	0
16	0.276243	0	0	0	0	0	0	0	0	0	0	0	0	0	0	0	0	0	0	0	0.276243	0	0	0	0	0	0	0								16	0.600601	0.793651	0	0	0	0	0	0	0	0	0	0.322581	0
17	0	0	0	0	0	0	0	0.393701	0	0	0.990099	1.31004	0	0	0	0	0	2.9703	0	0	0	0	0	0	0	0	0	0								17	0	0	0	0	0	0	0	0.894855	0	0	0.301659	0.304878	0
18	0	0	0	0	0	0	0	0	0	0	0	0	0	0	0	0	0.341297	0	0	0	0	0	0	0	0	0	0	0								18	0	0.554017	0	0	0.588235	0	0	0	0	0	0	0	0
19	0.328084	0.328084	0.328084	0.328084	0.67598	0.67598	0.67598	0.67598	0	0	0	0	0	0	2.35142	1.4275	1.21414	2.53152	1.63544	1.63253	0.328084	0.328084	0.328084	0.328084	0	0	0	0								19	0.698413	0.698413	0.698413	0.698413	0.513479	0.513479	0.513479	0.513479	0	0	0	0	0
20	18.4615	2.5	0	0	0	0	0	0	0	0	0	0	0	0	0	0	0	0	0	0	18.4615	2.5	0	0	0	0	0	0								20	1.59574	0	1.1236	0.645161	0	0	0	0	0	0	0.52356	0	0
21	0	0	0	0	0	0	0	0	0	0	0	0	0	0	0	0	0	0	0	0	0	0	0	0	0	0	0	0								21	2.63158	4.18251	0	0.529101	0	0	0	0	0	0.97561	0	0	0
22	0	0	0			0	0	0	0	0	0	0	0	0	0	0	0	0	0	0	0	0	0			0	0	0								22	0.141243	0	0			0	0	0	0	0.483092	0	0	0
23	0.543322	0	0.543322	0.975854	0.67598	0	0	0	0	0	0	0	0	0	1.14214	1.53531	1.24246	1.24243	2.35352	1.23457	0.543322	0	0.543322	0.975854	0	0	0	0								23	0.548547	1.98765	0.434646	0.374644	1.73465	0.466265	0.513479	0.623644	0	0	0	0	0
24	0	0	0	0	0	0	0	0	0.58651	0	0	0	0	0	0	0.596125	0.231214	0.517598	0	0	0	0	0	0	0	0	0	0								24	0.359066	0	0	0.403226	0	0	0	0	0	0	0	0	0
25	0	0	0	0	0	0	0	0	0	0	0	0	0	0	0	0	0	0	0	0	0	0	0	0	0	0	0	0								25	3.83142	0	0	0	0	0	0	0	0	0	0	0	0
26	0	0	0	0	0	0	0	0	0	0	0	0	0	0	0	0	0	0	0	0	0	0	0	0	0	0	0	0								26	5.81717	0	0	0	0	0	0	0	0	0	0	0	0
27	0	0	0	0	0	0	0	0	3.18352	6.32689	4.86542	3.90033	2.15827	0.646552	0	1.08225	1.62037	1.36986	0.223714	0	0	0	0	0	0	0	0	0								27	0.78329	1.88679	3.50877	6.99482	0	0	0	0	0	0	0	0	0
28	2.73438	1.66113	0	0		0	0	0	0	0	0	0	0	0	0	0.203252	0.824742	0.581395	0	0	2.73438	1.66113	0	0	0	0	0	0								28	2.7027	0	4.21687	1.63934		0	0	1.02564	0	0	0	0	1.00503
29	0	0	0	0	0	0	0	0	0	0	0.170068	0.341297	0	0	0.28169	3.00752	3.83387	3.80623	3.44828	1.04987	0	0	0	0	0	0	0	0.746269								29	0	0	0	0	0	0	0	0	0	0	0	0	0
30	0	0	0	0	0.325523	0	0	0	0.0426352	0.0736435	0.0542202	0	0.0443635	0	0.567446	0	0	0	0	0	0	0	0	0	0	0	0	0								30	2.63158	4.18251	0	0.433944	0	0	0	0	0	0.97561	0	0	0
31	0	0	0	0	0	0	0	0	0	0		0	0	0.646552	0	0	0	0	0	0	0	0	0	0	0	0	0	0								31	0	0	0	0	0	0	0	0	0	0	0	0	0
32	0.122214	0.114163	0.958362	0	0.67598	0.684744	0.151523	0	0	0	0.125215	0	0	0.215534	1.63522	3.58374	1.42635	1.51513	1.26534	0.265604	0.122214	0.114163	0.958362	0	0	0	0.642635	0								32	0.142152	0	0.215532	0.546436	0.745533	0.355125	0	0	0	0	0	0	0
33	0	0	0	0	0.272633	0	0	0	0	0	0	0	0	0	0	0	0	0	0	0	0	0	0	0	0	0	0	0								33	0.242663	0.326236	0	0.392157	0	0	0	0	0	0	0	0	0
Posterior/Anterior
R70 Posterior																																				R70 Anterior
	Mx. Buccal								Mx. Palatal								Mn.Lingual								Mn.Buccal												Mx. Buccal						Mx. Palatal						Mn.Lingual
순번	17	16	15	14	24	25	26	27	17	16	15	14	24	25	26	27	47	46	45	44	34	35	36	37	47	46	45	44	34	35	36	37				순번	13	12	11	21	22	23	13	12	11	21	22	23	43
1	0	0	0	0	0	0	0	0	3.2	8.28025	0	0	0	0	0	0	3.2	8.28025	0	0	0	0	0	2.20264	0	0	0	0	0	0	0	0				1	0	0	0	0	0	0	0	0	0	0	1.0101	0	0
2	0	0	0	0	0	0	0	0	0.473934	0	0	0	0	0	0	0	0.473934	0	0	0	0	0.97561	1.65563	0.425532	0	0	0	0	0	0	0	0				2	0	0	0	0	0	0	0	0	0	0	0	0	0
3	0	0	0	0	0	0	0	0	0.473934	0	0	0	0	0	0	0	0.473934	0	0	0	0	0.97561	1.65563	0.425532	0	0	0	0	0	0	0	0				3	0	0	0	0	0	0	0	0	0	0	0	0	0
4	0	0	0	0	0.261097	0.446429	0.904977	0.729927	1.5444	0	1.83486	0	0	0	0	2.55009	1.5444	0	1.83486	0	0	1.87793	0.671141	1.68539	0	0	0	0	0	0	0	0				4	0	0	0.291545	0	0	0.239808	0	0	0	0	0	0	0
5	0	0	0	0	0	0	0	0	0	0	0	0	0	0	0	0	0	0	0	0	1.47059	0.591716	0	0	0	0	0	0	0	0	0	0				5	0		0	0		0	0		0	0		0	0
6	0	0	0	0.350877	0	0	0	0	0.178094	0.178094	0.178094	0.178094	0.164745	0.164745	0.164745	0.164745	0.178094	0.178094	0.178094	0.178094	1.22642	1.22642	1.22642	1.22642	0	0	0	0.350877	0	0	0	0				6	0.310559	0.857143	0.307692	1.14943	2.12766	2.12766	0	0	0	0	0	0	0.802139
7	0	0	0	0	0	0	0	0	6.76329	8.83534	3.3557	2.87356	0	0	2.4024	0	6.76329	8.83534	3.3557	2.87356	0	1.63934	5.49451	5.14019	0	0	0	0	0	0	0	0				7	0	0	0	0	0	0	0	0	0	0.522193	0.34965	0	2.22222
8	0	0	0			0	0	0	0.483092	0	2.90698			0	0	0	0.483092	0	2.90698			2.27273	0	1.13636	0	0	0			0	0	0				8	0	0	0	0	0	0	0	0	0	0	0	0	0
9	0	0	0	0	0	0	0	0	0	0.549451	8.125	0	0	0.393701	2.06422	0	0	0.549451	8.125	0	0	4.85437	1.75439	2.02703	0	0	0	0	0	0	0	0				9	0	0	0	0.477707	0	0	0	0	0	0	0	0	0
10	0	0	0	0	0	0	0	0	0	0	0	0	0	0	0	0	0	0	0	0	0	0	0	0.309598	0	0	0	0	0	0	0	0				10	1.21655	0.320513	0	0.59761	0	3.80623	0	0	0	0	0	0	0
11	0	0	0	0	0	0	0.536673	6.70732	0	0	0	0	0	0	0	0	0	0	0	0	0.166667	0.417537	0.204918	7.56881	0	0	0	0	0	0	0	0				11	1.09589	1.10497	1.3363	1.90807	11.9643	4.82143	0	0	0	0	0	0	0
12	0	0	0	0	0	0	0	0.226629	0	0	0.493827	0	0	0	0	0	0	0	0.493827	0	0	0	0	0	0	0	0	0	0	0	0	0				12	0	0	0.215285	0.317125	0	0	0	0	0	0	0	0	0
13	0	0	0	0	0	0	0	0	0	0	0	0	0	0	0	0	0	0	0	0	0	0	0	0.364964	0	0	0	0	0	0	0	0				13	0	0	0	0	0	0	0.332226	0	0	0	0	0	0
14	0	0	0	0	0	0	0	0	0	0	0	0	0	0	0	0	0	0	0	0	0	0	0	0	0	0	0	0	0	0	0	0				14	0	0.831025	0.56338	0	0.32432	0	0	0	0	0	0	0	0
15	0	0	0	0	0	0	0	0	0.539568	0	0	0	0	0	0	0	0.539568	0	0	0	0	0	0	0	0	0	0	0	0	0	0	0				15	0	0	0	0	0	0	0	0	0	0	0	0	2.58575
16	0.276243	0	0	0	0	0	0	0	0.600601	0.793651	0	0	0	0	0	0	0.600601	0.793651	0	0	0	0	0	0	0.276243	0	0	0	0	0	0	0				16	0	0	0	0	0	0	0	0	0	0.322581	0	0	0
17	0	0	0	0	0	0	0	0.393701	0	0	0	0	0	0	0	0.894855	0	0	0	0	0.398406	0.21978	0.265604	5.40541	0	0	0	0	0	0	0	0				17	0	0	0.990099	1.31004	0	0	0	0	0.301659	0.304878	0	0	0
18	0	0	0	0	0	0	0	0	0	0.554017	0	0	0.588235	0	0	0	0	0.554017	0	0	0	0	0	0	0	0	0	0	0	0	0	0				18	0	0	0	0	0	0	0	0	0	0	0	0	0
19	0.328084	0.328084	0.328084	0.328084	0.67598	0.67598	0.67598	0.67598	0.698413	0.698413	0.698413	0.698413	0.513479	0.513479	0.513479	0.513479	0.698413	0.698413	0.698413	0.698413	2.0903	2.0903	2.0903	2.0903	0.328084	0.328084	0.328084	0.328084	0	0	0	0				19	0	0	0	0	0	0	0	0	0	0	0	0	2.1398
20	18.4615	2.5	0	0	0	0	0	0	1.59574	0	1.1236	0.645161	0	0	0	0	1.59574	0	1.1236	0.645161	0	0	0	0	18.4615	2.5	0	0	0	0	0	0				20	0	0	0	0	0	0	0	0	0.52356	0	0	0	0
21	0	0	0	0	0	0	0	0	2.63158	4.18251	0	0.529101	0	0	0	0	2.63158	4.18251	0	0.529101	0	0	1.77778	8.41584	0	0	0	0	0	0	0	0				21	0	0	0	0	0	0	0	0.97561	0	0	0	0	0
22	0	0	0			0	0	0	0.141243	0	0			0	0	0	0.141243	0	0			1.81818	0	0	0	0	0			0	0	0				22	0	0	0	0	0	0	0	0.483092	0	0	0	1.18694	0
23	0.543322	0	0.543322	0.975854	0.67598	0	0	0	0.548547	1.98765	0.434646	0.374644	1.73465	0.466265	0.513479	0.623644	0.548547	1.98765	0.434646	0.374644	2.43543	2.74447	2.43543	2.42533	0.543322	0	0.543322	0.975854	0	0	0	0				23	0	0	0	0	0	0	0	0	0	0	0	0	2.52336
24	0	0	0	0	0	0	0	0	0.359066	0	0	0.403226	0	0	0	0	0.359066	0	0	0.403226	0	0	0	0	0	0	0	0	0	0	0	0				24	0.58651	0	0	0	0	0	0	0	0	0	0	0	0
25	0	0	0	0	0	0	0	0	3.83142	0	0	0	0	0	0	0	3.83142	0	0	0	0	0	0	0	0	0	0	0	0	0	0	0				25	0	0	0	0	0	0	0	0	0	0	0	0	0
26	0	0	0	0	0	0	0	0	5.81717	0	0	0	0	0	0	0	5.81717	0	0	0	0	0	0	0	0	0	0	0	0	0	0	0				26	0	0	0	0	0	0	0	0	0	0	0	0	0
27	0	0	0	0	0	0	0	0	0.78329	1.88679	3.50877	6.99482	0	0	0	0	0.78329	1.88679	3.50877	6.99482	8.47458	0	0	0	0	0	0	0	0	0	0	0				27	3.18352	6.32689	4.86542	3.90033	2.15827	0.646552	0	0	0	0	0	0	0.571429
28	2.73438	1.66113	0	0		0	0	0	2.7027	0	4.21687	1.63934		0	0	1.02564	2.7027	0	4.21687	1.63934	1.16279	12.0172	5.84795	8.42105	2.73438	1.66113	0	0	0	0	0	0				28	0	0	0	0	0	0	0	0	0	0	1.00503	0	0.854701
29	0	0	0	0	0	0	0	0	0	0	0	0	0	0	0	0	0	0	0	0	9.49153	7.08333	6.91824	3.02267	0	0	0	0	0	0	0	0.746269				29	0	0	0.170068	0.341297	0	0	0	0	0	0	0	0	0.589391
30	0	0	0	0	0.325523	0	0	0	2.63158	4.18251	0	0.433944	0	0	0	0	2.63158	4.18251	0	0.433944	2.43543	0	1.77778	8.41584	0	0	0	0	0	0	0	0				30	0.0426352	0.0736435	0.0542202	0	0.0443635	0	0	0.97561	0	0	0	0	0.542231
31	0	0	0	0	0	0	0	0	0	0	0	0	0	0	0	0	0	0	0	0	0.0474364	0	0	0	0	0	0	0	0	0	0	0				31	0	0		0	0	0.646552	0	0	0	0	0	0	0.571429
32	0.122214	0.114163	0.958362	0	0.67598	0.684744	0.151523	0	0.142152	0	0.215532	0.546436	0.745533	0.355125	0	0	0.142152	0	0.215532	0.546436	2.74624	0.858764	0	0.241536	0.122214	0.114163	0.958362	0	0	0	0.642635	0				32	0	0	0.125215	0	0	0.215534	0	0	0	0	0	0	2.43216
33	0	0	0	0	0.272633	0	0	0	0.242663	0.326236	0	0.392157	0	0	0	0	0.242663	0.326236	0	0.392157	0	0	0	0	0	0	0	0	0	0	0	0				33	0	0	0	0	0	0	0	0	0	0	0	0.154311	0.102319
[truncated: 15 more columns]

## Sheet: 120
Maxilla/mandible
R120 Maxilla																																				R120 mandible
	Post.Buccal								Ant.Labial						Ant.Palatal						Post.Palatal																Post.Lingual								Ant.Lingual
순번	17	16	15	14	24	25	26	27	13	12	11	21	22	23	13	12	11	21	22	23	17	16	15	14	24	25	26	27								순번	47	46	45	44	34	35	36	37	43	42	41	31	32
1	0	0	0	0	0	0	0	0	0	0	0	0	0	0	0	0	0	0	0	0	0	0	0	0	0	0	0	0								1	0.8	3.18471	0	0	0	0	0	0	0	0	0	0	0
2	0	0	0	0	0	0	0	0	0	0	0	0	0	0	0	0	0	0	0	0	0	0	0	0	0	0	0	0								2	0	0	0	0	0	0	0.331126	0	0	0	13.8365	0	1.21457
3	0	0	0			0	0	0	0	0	0	0	0	0	0	0	0	0	0	0	0	0	0			0	0	0								3	0	0	0	0	0	0	0	0	0	0	0	0	0
4	0	0	0	0	0	0	0	0	0	0	0	0	0	0	0	0	0	0	0	0	0	0	0	0	0	0	0	0								4	0.772201	0	0	0	0	0	0	0	0	0	0	0	0
5	0	0	0	0	0	0	0	0	0		0	0		0	0		0	0		0	0	0	0	0	0	0	0	0								5	0	0	0	0	0	0	0	0	0	0	0	0	0
6	0	0	0	0	0	0	0	0	0	0.285714	0	0	0	0	0	0	0	0	0	0	0	0	0	0	0	0	0	0								6	0	0	0	0	0.188679	0.188679	0.188679	0.188679	0.13369	0.13369	0.13369	0.13369	0.13369
7	0	0	0	0	0	0	0	0	0	0	0	0	0	0	0	0	0	0	0	0	0.338983	0	0	0.17452	0	0	1.5015	0								7	0.966184	5.22088	0	1.14943	0	0	4.3956	0	1.11111	7.46269	8.33333	14.2857	5.02793
8	0	0	0			0	0	0	0	0	0	0	0	0	0	0	0	0	0	0	0	0	0			0	0	0								8	0	0	0			0	0	0	0	0	0	0	0
9	0	0	0	0	0	0	0	0	0	0	0	0	0	0	0	0	0	0	0	0	0	0	0	0	0	0	0	0								9	0	0	5.625	0	0	0.970874	0	0	0	1.93237	0.609756	0	0
10	0	0	0	0	0	0	0	0	0	0	0	0	0	1.03806	0	0	0	0	0	0	0	0	0	0	0	0	0	0								10	0	0	0	0	0	0	0	0.309598	0	0	0	0	0
11	0	0	0	0.217391	0	0	0	0	0	0	0	0	3.75	0.892857	0	0	0	0	0	0	0	0	0	0	0	0	0	0								11	0	0	0	0	0	0	0	1.14679	0	0	0	0	0
12	0	0	0	0	0	0	0	0.0566572	0	0	0	0	0	0	0	0	0	0	0	0	0	0	0	0	0	0	0	0								12	0	0	0	0	0	0	0	0	0	0	0	0	0
13	0	0	0	0	0	0	0	0	0	0	0	0	0	0	0	0	0	0	0	0	0	0	0	0	0	0	0	0								13	0	0	0	0	0	0	0	0	0	0	0	0	0
14	0	0	0	0	0	0	0	0	0	0	0.140845	0	0.233704	0	0	0	0	0	0	0	0	0	0	0	0	0	0	0								14	0	0	0	0	0	0	0	0	0	0	0	0	0
15	0	0	0	0	0	0	0	0	0	0	0	0	0	0	0	0	0	0	0	0	0	0	0	0	0	0	0	0								15	0	0	0	0	0	0	0	0	0.847486	0.987488	0	0	0.245236
16	0	0	0	0	0	0	0	0	0	0	0	0	0	0	0	0	0	0	0	0	0	0	0	0	0	0	0	0								16	0.3003	0	0	0	0	0	0	0	0	0	0	0	0
17	0	0	0	0	0	0	0	0	0	0	0	0	0	0	0	0	0	0	0	0	0	0	0	0	0	0	0	0								17	0	0	0	0	0	0	0	0	0	0	0	0	0
18	0	0	0	0	0	0	0	0	0	0	0	0	0	0	0	0	0	0	0	0	0	0	0	0	0	0	0	0								18	0	0	0	0	0	0	0	0	0	0	0	0	0
19	0	0	0	0	0.135196	0.135196	0.135196	0.135196	0	0	0	0	0	0	0	0	0	0	0	0	0	0	0	0	0	0	0	0								19	0.253968	0.253968	0.253968	0.253968	0.961538	0.961538	0.961538	0.961538	0.927247	0.927247	0.927247	0.927247	0.927247
20	0	0	0	0	0	0	0	0	0	0	0	0	0	0	0	0	0	0	0	0	0	0	0	0	0	0	0	0								20	0	0	0	0	0	0	0	0	0	0	0	0	0
21	0	0	0	0	0	0	0	0	0	0	0	0	0	0	0	0	0	0	0	0	0	0	0	0	0	0	0	0								21	0	0.570342	0	0	0	0	0	3.46535	0	0	0	0	0
22	0	0	0			0	0	0	0	0	0	0	0	0	0	0.483092	0	0	0	0	0	0	0			0	0	0								22	0	0	0			0.606061	0	0	0	0	0	0	0
23	0	0	0	0	0.135196	0	0.135196	0	0	0	0	0	0	0	0	0	0	0	0	0	0	0	0	0	0	0	0	0								23	0.436646	0.253968	0.736436	0.376455	0.961538	0.646634	0.961538	0	0	0	0	0	0
24	0	0	0	0	0	0	0	0	0.293255	0	0	0	0	0	0	0	0	0	0	0	0	0	0	0	0	0	0	0								24	0	0	0	0	0	0	0	0	0	0	0	0	0
25	0	0	0	0	0	0	0	0	0	0	0	0	0	0	0	0	0	0	0	0	0	0	0	0	0	0	0	0								25	0	0	0	0	0	0	0	0	0	0	0	0	0
26	0	0	0	0	0	0	0	0	0	0	0	0	0	0	0	0	0	0	0	0	0	0	0	0	0	0	0	0								26	2.49307	0	0	0	0	0	0	0	0	0	0	0	0
27	0	0	0	0	0	0	0	0	0.93633	3.86643	1.75983	0.433369	0.719424	0	0	0	0	0	0	0	0	0	0	0	0	0	0	0								27	0	0	0.350877	2.59067	5.08475	0	0	0	0.190476	4.33735	1.63488	1.875	2.78552
28	1.6129	0	0			0	0	0	0	0	0	0	0	0	0	0	0	0	0	0	0	0	0			0	0	0.25641								28	1.8018	0	0	0	0	6.00858	0.584795	4.73684	0.2849	1.2012	1.04895	2.9304	0.70922
29	0	0	0	0	0	0	0	0	0	0	0	0	0	0	0	0	0	0	0	0	0	0	0	0	0	0	0	0								29	0	0	0	0	2.37288	2.08333	5.24109	0.503778	0.196464	0.235325	0	0.645365	0
30	0	0	0	0	0.164367	0	0	0	0.0242152	0.0352354	0.0255402	0	0.0362464	0	0	0	0	0	0	0	0	0	0	0	0	0	0	0								30	0	0.570342	0	0	0.961538	0	0	3.46535	0.196464	0	0	0	0
31	0.570342		3.33252	0	0	0	0	0	0	0		0	0	0	0	0	0	0	0	0	0	0	0	0	0	0	0	0								31	0	0	0	0	0	0	0	0	0.190476	0	0	0	0
32	0	0	0	0	0.135196	0	0	0	0	0	0	0	0	0	0		0	0	0	0	0	0	0	0	0	0	0	0								32	0	0	0	0.546325	0.961538	0	0	0.25351	0.753523	0	0.412424	0.573465	0
33	0	0	0	0	0	0	0	0	0	0	0	0	0	0	0	0	0	0	0	0	0	0	0	0	0	0	0	0								33	0	0	0	0	0	0	0	0	0.102319	0	0	0	0
Buccal,Labial/Palatal,Lingual
R120 Buccal																																				R120 Lingual
	Mx.Post.								Mx.Ant.						Mn.Ant.						Mn.Post.																Mx.Post.								Mx.Ant.
순번	17	16	15	14	24	25	26	27	13	12	11	21	22	23	43	42	41	31	32	33	47	46	45	44	34	35	36	37								순번	17	16	15	14	24	25	26	27	13	12	11	21	22
1	0	0	0	0	0	0	0	0	0	0	0	0	0	0	0	0	0	0	0	0	0	0	0	0	0	0	0	0								1	0	0	0	0	0	0	0	0	0	0	0	0	0
2	0	0	0	0	0	0	0	0	0	0	0	0	0	0	0	0	0	0	0	0	0	0	0	0	0	0	0	0								2	0	0	0	0	0	0	0	0	0	0	0	0	0
3	0	0	0			0	0	0	0	0	0	0	0	0	0	0	0	0	0	0	0	0.487805	0	0	0	0	0	0								3	0	0	0			0	0	0	0	0	0	0	0
4	0	0	0	0	0	0	0	0	0	0	0	0	0	0	0	0	0	0	0	0	0	0	0	0	0	0	0	0								4	0	0	0	0	0	0	0	0	0	0	0	0	0
5	0	0	0	0	0	0	0	0	0		0	0		0	0	0	0	0	0	0	0	0	0	0	0	0	0	0								5	0	0	0	0	0	0	0	0	0		0	0
6	0	0	0	0	0	0	0	0	0	0.285714	0	0	0	0	0	0	0	0	0	0	0	0	0	0	0	0	0	0								6	0	0	0	0	0	0	0	0	0	0	0	0	0
7	0	0	0	0	0	0	0	0	0	0	0	0	0	0	0	0	0	0	0	0	0	0	0	0	0	0	0	0								7	0.338983	0	0	0.17452	0	0	1.5015	0	0	0	0	0	0
8	0	0	0			0	0	0	0	0	0	0	0	0	0	0	0	0	0	0	0	0	0			0	0	0								8	0	0	0			0	0	0	0	0	0	0	0
9	0	0	0	0	0	0	0	0	0	0	0	0	0	0	0	0	0.576369	1.85185	0.940439	0	0	0	0	0	0	0	0	0								9	0	0	0	0	0	0	0	0	0	0	0	0	0
10	0	0	0	0	0	0	0	0	0	0	0	0	0	1.03806	0	0	0	0	0	0	0	0	0	0	0	0	0	0								10	0	0	0	0	0	0	0	0	0	0	0	0	0
11	0	0	0	0.217391	0	0	0	0	0	0	0	0	3.75	0.892857	0	0	0	0	0	0	0	0	0	0	0	0	0	0								11	0	0	0	0	0	0	0	0	0	0	0	0	0
12	0	0	0	0	0	0	0	0.0566572	0	0	0	0	0	0	0	0	0.724638	0.356506	0	0	0	0	0	0	0	0	0	0								12	0	0	0	0	0	0	0	0	0	0	0	0	0
13	0	0	0	0	0	0	0	0	0	0	0	0	0	0	0	0	0	0	0	0	0	0	0	0	0	0	0	0								13	0	0	0	0	0	0	0	0	0	0	0	0	0
14	0	0	0	0	0	0	0	0	0	0	0.140845	0	0.233704	0	0	0	0	0	0	0	0	0	0	0	0	0	0	0								14	0	0	0	0	0	0	0	0	0	0	0	0	0
15	0	0	0	0	0	0	0	0	0	0	0	0	0	0	0	0	0	0	0	0	0	0	0	0	0	0	0	0								15	0	0	0	0	0	0	0	0	0	0	0	0	0
16	0	0	0	0	0	0	0	0	0	0	0	0	0	0	0	0	0	0	0	0	0.276243	0	0	0	0	0	0	0								16	0	0	0	0	0	0	0	0	0	0	0	0	0
17	0	0	0	0	0	0	0	0	0	0	0	0	0	0	0	0	0	0.990099	0	0	0	0	0	0	0	0	0	0								17	0	0	0	0	0	0	0	0	0	0	0	0	0
18	0	0	0	0	0	0	0	0	0	0	0	0	0	0	0	0	0	0	0	0	0	0	0	0	0	0	0	0								18	0	0	0	0	0	0	0	0	0	0	0	0	0
19	0	0	0	0	0.135196	0.135196	0.135196	0.135196	0	0	0	0	0	0	0.215214	0.601052	0.151524	0	0	0	0	0	0	0	0	0	0	0								19	0	0	0	0	0	0	0	0	0	0	0	0	0
20	0	0	0	0	0	0	0	0	0	0	0	0	0	0	0	0	0	0	0	0	1.53846	0	0	0	0	0	0	0								20	0	0	0	0	0	0	0	0	0	0	0	0	0
21	0	0	0	0	0	0	0	0	0	0	0	0	0	0	0	0	0	0	0	0	0	0	0	0	0	0	0	0								21	0	0	0	0	0	0	0	0	0	0	0	0	0
22	0	0	0			0	0	0	0	0	0	0	0	0	0	0	0	0	0	0	0	0	0			0	0	0								22	0	0	0			0	0	0	0	0.483092	0	0	0
23	0	0	0	0	0.135196	0	0.135196	0	0	0	0	0	0	0	0.373464	0.655444	0.734643	0.632424	0	0	0	0	0	0	0	0	0	0								23	0	0	0	0	0	0	0	0	0	0	0	0	0
24	0	0	0	0	0	0	0	0	0.293255	0	0	0	0	0	0	0	0	0	0	0	0	0	0	0	0	0	0	0								24	0	0	0	0	0	0	0	0	0	0	0	0	0
25	0	0	0	0	0	0	0	0	0	0	0	0	0	0	0	0	0	0	0	0	0	0	0	0	0	0	0	0								25	0	0	0	0	0	0	0	0	0	0	0	0	0
26	0	0	0	0	0	0	0	0	0	0	0	0	0	0	0	0	0	0	0	0	0	0	0	0	0	0	0	0								26	0	0	0	0	0	0	0	0	0	0	0	0	0
27	0	0	0	0	0	0	0	0	0.93633	3.86643	1.75983	0.433369	0.719424	0	0	0.649351	0.462963	0	0	0	0	0	0	0	0	0	0	0								27	0	0	0	0	0	0	0	0	0	0	0	0	0
28	1.6129	0	0			0	0	0	0	0	0	0	0	0	0	0	0	0	0	0	0	0.332226	0	0	0	0	0	0								28	0	0	0			0	0	0.25641	0	0	0	0	0
29	0	0	0	0	0	0	0	0	0	0	0	0	0	0	0	0.37594	0.319489	0.346021	0.862069	0.524934	0	0	0	0	0	0	0	0								29	0	0	0	0	0	0	0	0	0	0	0	0	0
30	0	0	0	0	0.164367	0	0	0	0.0242152	0.0352354	0.0255402	0	0.0362464	0	0	0	0	0	0	0	0	0	0	0	0	0	0	0								30	0	0	0	0	0	0	0	0	0	0	0	0	0
31	0.570342		3.33252	0	0	0	0	0	0	0		0	0	0	0	0	0	0	0	0	0	0	0	0	0	0	0	0								31	0	0	0	0	0	0	0	0	0	0	0	0	0
32	0	0	0	0	0.135196	0	0	0	0	0	0	0	0	0	0.435242	0	0.623524	0.374635	0.541412	0	0	0	0	0	0	0	0	0								32	0	0	0	0	0	0	0	0	0		0	0	0
33	0	0	0	0	0	0	0	0	0	0	0	0	0	0	0	0	0	0	0	0	0	0	0	0	0	0	0	0								33	0	0	0	0	0	0	0	0	0	0	0	0	0
Posterior/Anterior
R120 Posterior																																				R120 Anterior
	Mx. Buccal								Mx. Palatal								Mn.Lingual								Mn.Buccal												Mx. Buccal						Mx. Palatal						Mn.Lingual
순번	17	16	15	14	24	25	26	27	17	16	15	14	24	25	26	27	47	46	45	44	34	35	36	37	47	46	45	44	34	35	36	37				순번	13	12	11	21	22	23	13	12	11	21	22	23	43
1	0	0	0	0	0	0	0	0	0	0	0	0	0	0	0	0	0.8	3.18471	0	0	0	0	0	0	0	0	0	0	0	0	0	0				1	0	0	0	0	0	0	0	0	0	0	0	0	0
2	0	0	0	0	0	0	0	0	0	0	0	0	0	0	0	0	0	0	0	0	0	0	0.331126	0	0	0	0	0	0	0	0	0				2	0	0	0	0	0	0	0	0	0	0	0	0	0
3	0	0	0			0	0	0	0	0	0			0	0	0	0	0	0	0	0	0	0	0	0	0.487805	0	0	0	0	0	0				3	0	0	0	0	0	0	0	0	0	0	0	0	0
4	0	0	0	0	0	0	0	0	0	0	0	0	0	0	0	0	0.772201	0	0	0	0	0	0	0	0	0	0	0	0	0	0	0				4	0	0	0	0	0	0	0	0	0	0	0	0	0
5	0	0	0	0	0	0	0	0	0	0	0	0	0	0	0	0	0	0	0	0	0	0	0	0	0	0	0	0	0	0	0	0				5	0		0	0		0	0		0	0		0	0
6	0	0	0	0	0	0	0	0	0	0	0	0	0	0	0	0	0	0	0	0	0.188679	0.188679	0.188679	0.188679	0	0	0	0	0	0	0	0				6	0	0.285714	0	0	0	0	0	0	0	0	0	0	0.13369
7	0	0	0	0	0	0	0	0	0.338983	0	0	0.17452	0	0	1.5015	0	0.966184	5.22088	0	1.14943	0	0	4.3956	0	0	0	0	0	0	0	0	0				7	0	0	0	0	0	0	0	0	0	0	0	0	1.11111
8	0	0	0			0	0	0	0	0	0			0	0	0	0	0	0			0	0	0	0	0	0			0	0	0				8	0	0	0	0	0	0	0	0	0	0	0	0	0
9	0	0	0	0	0	0	0	0	0	0	0	0	0	0	0	0	0	0	5.625	0	0	0.970874	0	0	0	0	0	0	0	0	0	0				9	0	0	0	0	0	0	0	0	0	0	0	0	0
10	0	0	0	0	0	0	0	0	0	0	0	0	0	0	0	0	0	0	0	0	0	0	0	0.309598	0	0	0	0	0	0	0	0				10	0	0	0	0	0	1.03806	0	0	0	0	0	0	0
11	0	0	0	0.217391	0	0	0	0	0	0	0	0	0	0	0	0	0	0	0	0	0	0	0	1.14679	0	0	0	0	0	0	0	0				11	0	0	0	0	3.75	0.892857	0	0	0	0	0	0	0
12	0	0	0	0	0	0	0	0.0566572	0	0	0	0	0	0	0	0	0	0	0	0	0	0	0	0	0	0	0	0	0	0	0	0				12	0	0	0	0	0	0	0	0	0	0	0	0	0
13	0	0	0	0	0	0	0	0	0	0	0	0	0	0	0	0	0	0	0	0	0	0	0	0	0	0	0	0	0	0	0	0				13	0	0	0	0	0	0	0	0	0	0	0	0	0
14	0	0	0	0	0	0	0	0	0	0	0	0	0	0	0	0	0	0	0	0	0	0	0	0	0	0	0	0	0	0	0	0				14	0	0	0.140845	0	0.233704	0	0	0	0	0	0	0	0
15	0	0	0	0	0	0	0	0	0	0	0	0	0	0	0	0	0	0	0	0	0	0	0	0	0	0	0	0	0	0	0	0				15	0	0	0	0	0	0	0	0	0	0	0	0	0.847486
16	0	0	0	0	0	0	0	0	0	0	0	0	0	0	0	0	0.3003	0	0	0	0	0	0	0	0.276243	0	0	0	0	0	0	0				16	0	0	0	0	0	0	0	0	0	0	0	0	0
17	0	0	0	0	0	0	0	0	0	0	0	0	0	0	0	0	0	0	0	0	0	0	0	0	0	0	0	0	0	0	0	0				17	0	0	0	0	0	0	0	0	0	0	0	0	0
18	0	0	0	0	0	0	0	0	0	0	0	0	0	0	0	0	0	0	0	0	0	0	0	0	0	0	0	0	0	0	0	0				18	0	0	0	0	0	0	0	0	0	0	0	0	0
19	0	0	0	0	0.135196	0.135196	0.135196	0.135196	0	0	0	0	0	0	0	0	0.253968	0.253968	0.253968	0.253968	0.961538	0.961538	0.961538	0.961538	0	0	0	0	0	0	0	0				19	0	0	0	0	0	0	0	0	0	0	0	0	0.927247
20	0	0	0	0	0	0	0	0	0	0	0	0	0	0	0	0	0	0	0	0	0	0	0	0	1.53846	0	0	0	0	0	0	0				20	0	0	0	0	0	0	0	0	0	0	0	0	0
21	0	0	0	0	0	0	0	0	0	0	0	0	0	0	0	0	0	0.570342	0	0	0	0	0	3.46535	0	0	0	0	0	0	0	0				21	0	0	0	0	0	0	0	0	0	0	0	0	0
22	0	0	0			0	0	0	0	0	0			0	0	0	0	0	0			0.606061	0	0	0	0	0			0	0	0				22	0	0	0	0	0	0	0	0.483092	0	0	0	0	0
23	0	0	0	0	0.135196	0	0.135196	0	0	0	0	0	0	0	0	0	0.436646	0.253968	0.736436	0.376455	0.961538	0.646634	0.961538	0	0	0	0	0	0	0	0	0				23	0	0	0	0	0	0	0	0	0	0	0	0	0
24	0	0	0	0	0	0	0	0	0	0	0	0	0	0	0	0	0	0	0	0	0	0	0	0	0	0	0	0	0	0	0	0				24	0.293255	0	0	0	0	0	0	0	0	0	0	0	0
25	0	0	0	0	0	0	0	0	0	0	0	0	0	0	0	0	0	0	0	0	0	0	0	0	0	0	0	0	0	0	0	0				25	0	0	0	0	0	0	0	0	0	0	0	0	0
26	0	0	0	0	0	0	0	0	0	0	0	0	0	0	0	0	2.49307	0	0	0	0	0	0	0	0	0	0	0	0	0	0	0				26	0	0	0	0	0	0	0	0	0	0	0	0	0
27	0	0	0	0	0	0	0	0	0	0	0	0	0	0	0	0	0	0	0.350877	2.59067	5.08475	0	0	0	0	0	0	0	0	0	0	0				27	0.93633	3.86643	1.75983	0.433369	0.719424	0	0	0	0	0	0	0	0.190476
28	1.6129	0	0			0	0	0	0	0	0			0	0	0.25641	1.8018	0	0	0	0	6.00858	0.584795	4.73684	0	0.332226	0	0	0	0	0	0				28	0	0	0	0	0	0	0	0	0	0	0	0	0.2849
29	0	0	0	0	0	0	0	0	0	0	0	0	0	0	0	0	0	0	0	0	2.37288	2.08333	5.24109	0.503778	0	0	0	0	0	0	0	0				29	0	0	0	0	0	0	0	0	0	0	0	0	0.196464
30	0	0	0	0	0.164367	0	0	0	0	0	0	0	0	0	0	0	0	0.570342	0	0	0.961538	0	0	3.46535	0	0	0	0	0	0	0	0				30	0.0242152	0.0352354	0.0255402	0	0.0362464	0	0	0	0	0	0	0	0.196464
31	0.570342		3.33252	0	0	0	0	0	0	0	0	0	0	0	0	0	0	0	0	0	0	0	0	0	0	0	0	0	0	0	0	0				31	0	0		0	0	0	0	0	0	0	0	0	0.190476
32	0	0	0	0	0.135196	0	0	0	0	0	0	0	0	0	0	0	0	0	0	0.546325	0.961538	0	0	0.25351	0	0	0	0	0	0	0	0				32	0	0	0	0	0	0	0		0	0	0	0	0.753523
33	0	0	0	0	0	0	0	0	0	0	0	0	0	0	0	0	0	0	0	0	0	0	0	0	0	0	0	0	0	0	0	0				33	0	0	0	0	0	0	0	0	0	0	0	0	0.102319
[truncated: 15 more columns]

## Sheet: bop
Maxilla/mandible
BOP Maxilla																																				BOP mandible
	Post.Buccal								Ant.Labial						Ant.Palatal						Post.Palatal																Post.Lingual								Ant.Lingual
순번	17	16	15	14	24	25	26	27	13	12	11	21	22	23	13	12	11	21	22	23	17	16	15	14	24	25	26	27								순번	47	46	45	44	34	35	36	37	43	42	41	31	32
1	2	0	1	1	1	2	2	2	0	0	0	0	0	0	0	0	2	0	2	2	2	0	0	2	1	2	1	1								1	2	2	1	2	1	2	1	2	0	1	0	0	0
2	1	0	0	0	1	0	0	1	0	1	0	0	0	1	0	0	0	1	1	0	1	0	1	2	1	0	0	0								2	1	1	2	1	0	2	2	2	0	1	1	1	1
3	1	0	0			1	0	1	0	1	1	0	0	0	0	0	0	0	2	1	0	2	1			1	0	0								3	0	0	0	1	0	1	0	0	1	0	0	0	0
4	0	1	2	0	1	2	2	1	0	0	1	1	1	1	1	0	0	0	0	0	2	2	2	0	0	0	1	2								4	2	2	2	2	0	1	0	1	1	0	1	1	0
5	1	1	1	1	0	1	1	0	2	0	1	2	0	0	0		0	0		1	1	1	2	1	1	1	2	2								5	0	0	2	2	2	2	2	2	0	2	2	2	0
6	2	2	2	0	1	2	2	2	2	1	2	2	1	1	0	0	0	0	0	0	2	2	2	0	0	0	2	2								6	2	1	2	1	0	0	1	2	0	2	0	0	2
7	2	0	0	0	1	2	2	0	0	0	0	0	2	2	0	0	2	0	0	2	0	0	0	0	2	2	2	0								7	2	2	2	2	2	2	2	2	0	2	2	2	2
8	1	1	2			2	1	2	2	0	0	0	2	1	0	2	2	0	1	0	2	2	0			0	2	0								8	2	2	2			2	2	2	1	2	2	2	1
9	1	1	0	0	0	0	2	2	0	1	1	1	1	1	1	0	2	2	2	0	2	2	0	1	2	2	2	2								9	2	0	2	0	0	0	2	2	0	1	1	0	0
10	2	2	2	2	2	2	2	2	2	2	0	2	2	2	2	2	2	2	0	2	2	2	2	2	2	1	2	1								10	2	2	2	2	1	1	2	2	0	0	0	0	0
11	2	2	2	2	2	2	2	2	2	2	1	2	2	2	1	0	2	1	1	0	1	1	1	0	1	0	2	2								11	1	1	2	0	1	1	2	2	1	2	1	1	2
12	0	0	0	1	2	0	2	2	0	0	0	0	0	2	0	0	1	0	1	0	0	1	1	1	0	0	2	2								12	1	1	1	0	0	1	0	1	0	0	0	1	0
13	1	1	0	1	0	0	0	0	0	0	1	0	0	0	2	0	0	0	0	0	0	0	0	0	0	0	0	1								13	0	0	0	0	0	2	1	1	0	0	0	0	0
14	2	1	1	2	1	1	2	2	1	2	0	1	1	0	1	0	0	0	0	0	1	0	0	0	0	0	2	0								14	2	2	0	0	2	0	1	0	2	0	0	0	0
15	0	0	0	0	0	0	0	0	1	1	2	2	1	1	0	1	0	0	1	0	0	0	0	0	0	0	1	1								15	2	1	1	1	1	1	1	2	0	0	1	0	0
16	1	1	0	0	0	0	1	0	0	0	1	1	0	0	0	1	0	0	0	0	0	0	0	0	0	0	0	1								16	2	0	1	0	1	0	1	1	2	0	1	0	0
17	1	1	0	0	0	0	1	1	0	0	0	0	0	0	0	2	0	2	0	0	2	0	0	0	0	0	2	0								17	2	0	0	0	2	0	0	0	0	0	0	0	0
18	0	1	1	1	0	0	0	0	1	0	0	0	1	0	0	0	0	0	0	0	2	0	0	0	0	0	0	2								18	2	1	0	0	0	0	2	1	0	0	0	0	0
19	1	2	1	1	0	1	1	1	1	1	1	0	0	0	1	0	0	0	2	2	0	1	1	0	0	0	1	2								19	2	2	0	0	2	2		2	2	2	2	2	2
20	0	1	0	0	0	0	1	1	0	0	0	0	1	0	1	0	0	0	0	1	1	0	0	0	0	0	0	0								20	1	1	0	0	0	0	0	1	0	0	0	0	1
21	1	0	0	0	0	0	1	1	0	0	1	1	1	0	0	2	0	0	2	0	2	2	0	0	0	0	2	0								21	2	0	0	0	0	0	2	2	0	0	0	2	2
22	1	0	0			0	0	0	0	1	0	0	1	0	0	0	0	0	0	1	0	0	0			0	0	0								22	0	0	0		0	0		1	0	1	0	0	1
23	1	1	0	0	0	1	1	1	0	0	1	0	0	0	0	0	2	0	2	0	2	0	0	0	0	0	2	0								23	2	2	2	2	2	2	2	2	0	2	2	2	1
24	0	1	0	1	0	0	0	1	0	0	0	0	0	0	0	0	2	0	0	2	2	0	0	0	0	0	0	2								24	2	0	0	0	0	0	2	1	1	2	0	0	2
25	1	0	0	0	0	0	0	0	0	0	0	0	0	0	0	0	0	0	0	0	2	0	0	0	0	0	0	2								25	0	0	0	0	0	0	1	2	0	0	0	0	0
26	2	2	0	0	0	0	0	1	0	0	0	0	0	0	0	0	0	0	0	0	0	2	0	0	0	0	0	2								26	2	0	0	0	0	0	0	2	0	0	0	0	0
27	0	0	0	0	0	1	1	0	1	2	2	2	2	2	0	0	2	0	0	0	0	2	2	0	0	0	2	0								27	2	2	2	2	2	2	2	2	2	2	2	2	2
28	2	2	2			0	1	1	1	1	1	0	1	1	0	0	0	0	0	0	2	0	0			2	0	0								28	2	2	2			2	2	2	1	2	2	2	2
29	1	0	1	0	0	0	2	1	0	1	1	1	0	0	0	0	0	0	2	0	2	0	0	0	0	0	2	0								29	0	0	0	0	2	2	2	2	0	2	0	2	0
30	1	1	0	0	0	0	2	1	1	0	0	2	0	0	0	0	0	2	0	2	0	0	0	0	0	0	0	0								30	2	2	0	0	2	2	2	2	0	0	2	0	2
31	2	2	2	1	0	0	0	0	0	0	0	0	0	0	0	0	0	0	0	0	0	2	0	0	0	0	0	0								31	0	2	0	0	1	1	2	0	0	0	0	2	0
32	1	1	1	0	0	0	1	1	1	1	0	1	0	1	0	0	2	0	0	0	0	0	0	0	0	0	1	0								32	2	1	1	0	2	2	2	2	1	2	1	2	1
33	1	1	0	0	1	0	1	1	0	1	1	1	1	0	0	0	0	2	0	0	0	0	0	0	0	0	2	0								33	2	2	0	0	0	0	2	1	0	0	2	0	2
Buccal,Labial/Palatal,Lingual
BOP Buccal																																				BOP Lingual
	Mx.Post.								Mx.Ant.						Mn.Ant.						Mn.Post.																Mx.Post.								Mx.Ant.
순번	17	16	15	14	24	25	26	27	13	12	11	21	22	23	43	42	41	31	32	33	47	46	45	44	34	35	36	37								순번	17	16	15	14	24	25	26	27	13	12	11	21	22
1	2	0	1	1	1	2	2	2	0	0	0	0	0	0	1	0	0	1	1	0	1	1	0	1	1	1	1	1								1	2	0	0	2	1	2	1	1	0	0	2	0	2
2	1	0	0	0	1	0	0	1	0	1	0	0	0	1	0	0	0	0	0	0	0	0	0	0	0	0	0	0								2	1	0	1	2	1	0	0	0	0	0	0	1	1
3	1	0	0			1	0	1	0	1	1	0	0	0	1	2	0	1	1	0	1	2	1	0	0	1	0	0								3	0	2	1			1	0	0	0	0	0	0	2
4	0	1	2	0	1	2	2	1	0	0	1	1	1	1	0	0	2	2	0	0	2	0	0	0	0	0	0	0								4	2	2	2	0	0	0	1	2	1	0	0	0	0
5	1	1	1	1	0	1	1	0	2	0	1	2	0	0	0	2	2	0	2	2	2	1	0	2	0	1	0	2								5	1	1	2	1	1	1	2	2	0		0	0
6	2	2	2	0	1	2	2	2	2	1	2	2	1	1	0	1	0	2	1	1	1	1	2	1	2	2	1	1								6	2	2	2	0	0	0	2	2	0	0	0	0	0
7	2	0	0	0	1	2	2	0	0	0	0	0	2	2	2	2	1	0	0	0	2	0	1	1	0	1	2	2								7	0	0	0	0	2	2	2	0	0	0	2	0	0
8	1	1	2			2	1	2	2	0	0	0	2	1	2	0	2	2	0	0	1	2	1			1	1	1								8	2	2	0			0	2	0	0	2	2	0	1
9	1	1	0	0	0	0	2	2	0	1	1	1	1	1	1	1	0	2	2	0	0	0	1	0	0	0	0	2								9	2	2	0	1	2	2	2	2	1	0	2	2	2
10	2	2	2	2	2	2	2	2	2	2	0	2	2	2	1	1	0	0	2	0	2	1	0	1	0	0	2	2								10	2	2	2	2	2	1	2	1	2	2	2	2	0
11	2	2	2	2	2	2	2	2	2	2	1	2	2	2	1	1	2	0	2	1	1	2	2	2	2	0	2	1								11	1	1	1	0	1	0	2	2	1	0	2	1	1
12	0	0	0	1	2	0	2	2	0	0	0	0	0	2	0	1	0	0	0	0	0	1	1	0	0	0	1	2								12	0	1	1	1	0	0	2	2	0	0	1	0	1
13	1	1	0	1	0	0	0	0	0	0	1	0	0	0	0	1	1	2	1	0	0	1	0	0	0	0	0	0								13	0	0	0	0	0	0	0	1	2	0	0	0	0
14	2	1	1	2	1	1	2	2	1	2	0	1	1	0	2	0	1	2	0	1	0	1	1	0	0	0	0	1								14	1	0	0	0	0	0	2	0	1	0	0	0	0
15	0	0	0	0	0	0	0	0	1	1	2	2	1	1	0	0	0	0	0	0	0	0	0	0	0	1	0	0								15	0	0	0	0	0	0	1	1	0	1	0	0	1
16	1	1	0	0	0	0	1	0	0	0	1	1	0	0	0	0	0	0	0	1	1	1	0	0	0	0	0	1								16	0	0	0	0	0	0	0	1	0	1	0	0	0
17	1	1	0	0	0	0	1	1	0	0	0	0	0	0	0	0	1	1	0	0	0	0	0	0	0	0	0	0								17	2	0	0	0	0	0	2	0	0	2	0	2	0
18	0	1	1	1	0	0	0	0	1	0	0	0	1	0	1	1	1	1	1	0	1	0	0	0	0	0	0	1								18	2	0	0	0	0	0	0	2	0	0	0	0	0
19	1	2	1	1	0	1	1	1	1	1	1	0	0	0	1	1	1	0	1	1	1	1	1	1	0	0	2	2								19	0	1	1	0	0	0	1	2	1	0	0	0	2
20	0	1	0	0	0	0	1	1	0	0	0	0	1	0	0	0	0	0	0	0	1	1	0	0	0	0	1	0								20	1	0	0	0	0	0	0	0	1	0	0	0	0
21	1	0	0	0	0	0	1	1	0	0	1	1	1	0	0	0	0	0	1	0	0	0	1	0	0	0	1	1								21	2	2	0	0	0	0	2	0	0	2	0	0	2
22	1	0	0			0	0	0	0	1	0	0	1	0	1	1	0	0	0	0	1	1	0	0	0	0	0	0								22	0	0	0			0	0	0	0	0	0	0	0
23	1	1	0	0	0	1	1	1	0	0	1	0	0	0	0	2	2	1	2	0	1	0	0	1	0	1	1	1								23	2	0	0	0	0	0	2	0	0	0	2	0	2
24	0	1	0	1	0	0	0	1	0	0	0	0	0	0	1	0	0	0	1	0	1	0	0	0	0	0	0	1								24	2	0	0	0	0	0	0	2	0	0	2	0	0
25	1	0	0	0	0	0	0	0	0	0	0	0	0	0	0	0	0	0	0	1	0	0	0	0	0	0	0	1								25	2	0	0	0	0	0	0	2	0	0	0	0	0
26	2	2	0	0	0	0	0	1	0	0	0	0	0	0	0	0	0	0	0	0	1	0	0	0	0	0	0	1								26	0	2	0	0	0	0	0	2	0	0	0	0	0
27	0	0	0	0	0	1	1	0	1	2	2	2	2	2	0	2	2	0	1	0	1	0	0	0	0	0	0	0								27	0	2	2	0	0	0	2	0	0	0	2	0	0
28	2	2	2			0	1	1	1	1	1	0	1	1	1	1	1	0	1	1	1	1	1			2	2	2								28	2	0	0			2	0	0	0	0	0	0	0
29	1	0	1	0	0	0	2	1	0	1	1	1	0	0	1	1	1	2	1	2	1	1	0	0	2	2	2	2								29	2	0	0	0	0	0	2	0	0	0	0	0	2
30	1	1	0	0	0	0	2	1	1	0	0	2	0	0	1	1	0	0	0	1	1	0	0	0	0	0	0	2								30	0	0	0	0	0	0	0	0	0	0	0	2	0
31	2	2	2	1	0	0	0	0	0	0	0	0	0	0	1	0	2	1	1	1	0	0	0	0	0	0	1	0								31	0	2	0	0	0	0	0	0	0	0	0	0	0
32	1	1	1	0	0	0	1	1	1	1	0	1	0	1	0	1	2	2	1	1	0	1	0	0	1	0	0	2								32	0	0	0	0	0	0	1	0	0	0	2	0	0
33	1	1	0	0	1	0	1	1	0	1	1	1	1	0	0	0	0	1	1	0	1	0	0	0	0	0	1	1								33	0	0	0	0	0	0	2	0	0	0	0	2	0
Posterior/Anterior
BOP Posterior																																				BOP Anterior
	Mx. Buccal								Mx. Palatal								Mn.Lingual								Mn.Buccal												Mx. Buccal						Mx. Palatal						Mn.Lingual
순번	17	16	15	14	24	25	26	27	17	16	15	14	24	25	26	27	47	46	45	44	34	35	36	37	47	46	45	44	34	35	36	37				순번	13	12	11	21	22	23	13	12	11	21	22	23	43
1	2	0	1	1	1	2	2	2	2	0	0	2	1	2	1	1	2	2	1	2	1	2	1	2	1	1	0	1	1	1	1	1				1	0	0	0	0	0	0	0	0	2	0	2	2	0
2	1	0	0	0	1	0	0	1	1	0	1	2	1	0	0	0	1	1	2	1	0	2	2	2	0	0	0	0	0	0	0	0				2	0	1	0	0	0	1	0	0	0	1	1	0	0
3	1	0	0			1	0	1	0	2	1			1	0	0	0	0	0	1	0	1	0	0	1	2	1	0	0	1	0	0				3	0	1	1	0	0	0	0	0	0	0	2	1	1
4	0	1	2	0	1	2	2	1	2	2	2	0	0	0	1	2	2	2	2	2	0	1	0	1	2	0	0	0	0	0	0	0				4	0	0	1	1	1	1	1	0	0	0	0	0	1
5	1	1	1	1	0	1	1	0	1	1	2	1	1	1	2	2	0	0	2	2	2	2	2	2	2	1	0	2	0	1	0	2				5	2	0	1	2	0	0	0		0	0		1	0
6	2	2	2	0	1	2	2	2	2	2	2	0	0	0	2	2	2	1	2	1	0	0	1	2	1	1	2	1	2	2	1	1				6	2	1	2	2	1	1	0	0	0	0	0	0	0
7	2	0	0	0	1	2	2	0	0	0	0	0	2	2	2	0	2	2	2	2	2	2	2	2	2	0	1	1	0	1	2	2				7	0	0	0	0	2	2	0	0	2	0	0	2	0
8	1	1	2			2	1	2	2	2	0			0	2	0	2	2	2			2	2	2	1	2	1			1	1	1				8	2	0	0	0	2	1	0	2	2	0	1	0	1
9	1	1	0	0	0	0	2	2	2	2	0	1	2	2	2	2	2	0	2	0	0	0	2	2	0	0	1	0	0	0	0	2				9	0	1	1	1	1	1	1	0	2	2	2	0	0
10	2	2	2	2	2	2	2	2	2	2	2	2	2	1	2	1	2	2	2	2	1	1	2	2	2	1	0	1	0	0	2	2				10	2	2	0	2	2	2	2	2	2	2	0	2	0
11	2	2	2	2	2	2	2	2	1	1	1	0	1	0	2	2	1	1	2	0	1	1	2	2	1	2	2	2	2	0	2	1				11	2	2	1	2	2	2	1	0	2	1	1	0	1
12	0	0	0	1	2	0	2	2	0	1	1	1	0	0	2	2	1	1	1	0	0	1	0	1	0	1	1	0	0	0	1	2				12	0	0	0	0	0	2	0	0	1	0	1	0	0
13	1	1	0	1	0	0	0	0	0	0	0	0	0	0	0	1	0	0	0	0	0	2	1	1	0	1	0	0	0	0	0	0				13	0	0	1	0	0	0	2	0	0	0	0	0	0
14	2	1	1	2	1	1	2	2	1	0	0	0	0	0	2	0	2	2	0	0	2	0	1	0	0	1	1	0	0	0	0	1				14	1	2	0	1	1	0	1	0	0	0	0	0	2
15	0	0	0	0	0	0	0	0	0	0	0	0	0	0	1	1	2	1	1	1	1	1	1	2	0	0	0	0	0	1	0	0				15	1	1	2	2	1	1	0	1	0	0	1	0	0
16	1	1	0	0	0	0	1	0	0	0	0	0	0	0	0	1	2	0	1	0	1	0	1	1	1	1	0	0	0	0	0	1				16	0	0	1	1	0	0	0	1	0	0	0	0	2
17	1	1	0	0	0	0	1	1	2	0	0	0	0	0	2	0	2	0	0	0	2	0	0	0	0	0	0	0	0	0	0	0				17	0	0	0	0	0	0	0	2	0	2	0	0	0
18	0	1	1	1	0	0	0	0	2	0	0	0	0	0	0	2	2	1	0	0	0	0	2	1	1	0	0	0	0	0	0	1				18	1	0	0	0	1	0	0	0	0	0	0	0	0
19	1	2	1	1	0	1	1	1	0	1	1	0	0	0	1	2	2	2	0	0	2	2		2	1	1	1	1	0	0	2	2				19	1	1	1	0	0	0	1	0	0	0	2	2	2
20	0	1	0	0	0	0	1	1	1	0	0	0	0	0	0	0	1	1	0	0	0	0	0	1	1	1	0	0	0	0	1	0				20	0	0	0	0	1	0	1	0	0	0	0	1	0
21	1	0	0	0	0	0	1	1	2	2	0	0	0	0	2	0	2	0	0	0	0	0	2	2	0	0	1	0	0	0	1	1				21	0	0	1	1	1	0	0	2	0	0	2	0	0
22	1	0	0			0	0	0	0	0	0			0	0	0	0	0	0		0	0		1	1	1	0	0	0	0	0	0				22	0	1	0	0	1	0	0	0	0	0	0	1	0
23	1	1	0	0	0	1	1	1	2	0	0	0	0	0	2	0	2	2	2	2	2	2	2	2	1	0	0	1	0	1	1	1				23	0	0	1	0	0	0	0	0	2	0	2	0	0
24	0	1	0	1	0	0	0	1	2	0	0	0	0	0	0	2	2	0	0	0	0	0	2	1	1	0	0	0	0	0	0	1				24	0	0	0	0	0	0	0	0	2	0	0	2	1
25	1	0	0	0	0	0	0	0	2	0	0	0	0	0	0	2	0	0	0	0	0	0	1	2	0	0	0	0	0	0	0	1				25	0	0	0	0	0	0	0	0	0	0	0	0	0
26	2	2	0	0	0	0	0	1	0	2	0	0	0	0	0	2	2	0	0	0	0	0	0	2	1	0	0	0	0	0	0	1				26	0	0	0	0	0	0	0	0	0	0	0	0	0
27	0	0	0	0	0	1	1	0	0	2	2	0	0	0	2	0	2	2	2	2	2	2	2	2	1	0	0	0	0	0	0	0				27	1	2	2	2	2	2	0	0	2	0	0	0	2
28	2	2	2			0	1	1	2	0	0			2	0	0	2	2	2			2	2	2	1	1	1			2	2	2				28	1	1	1	0	1	1	0	0	0	0	0	0	1
29	1	0	1	0	0	0	2	1	2	0	0	0	0	0	2	0	0	0	0	0	2	2	2	2	1	1	0	0	2	2	2	2				29	0	1	1	1	0	0	0	0	0	0	2	0	0
30	1	1	0	0	0	0	2	1	0	0	0	0	0	0	0	0	2	2	0	0	2	2	2	2	1	0	0	0	0	0	0	2				30	1	0	0	2	0	0	0	0	0	2	0	2	0
31	2	2	2	1	0	0	0	0	0	2	0	0	0	0	0	0	0	2	0	0	1	1	2	0	0	0	0	0	0	0	1	0				31	0	0	0	0	0	0	0	0	0	0	0	0	0
32	1	1	1	0	0	0	1	1	0	0	0	0	0	0	1	0	2	1	1	0	2	2	2	2	0	1	0	0	1	0	0	2				32	1	1	0	1	0	1	0	0	2	0	0	0	1
33	1	1	0	0	1	0	1	1	0	0	0	0	0	0	2	0	2	2	0	0	0	0	2	1	1	0	0	0	0	0	1	1				33	0	1	1	1	1	0	0	0	0	2	0	0	0
[truncated: 15 more columns]

## Sheet: GI
Maxilla/mandible
GI Maxilla																																		GI mandible
	Post.Buccal								Ant.Labial						Ant.Palatal						Post.Palatal														Post.Lingual								Ant.Lingual						Ant..Labial
순번	17	16	15	14	24	25	26	27	13	12	11	21	22	23	13	12	11	21	22	23	17	16	15	14	24	25	26	27						순번	47	46	45	44	34	35	36	37	43	42	41	31	32	33	43
1	1.33	0	0.67	0.67	1	1	2	1	1	0.33	0.67	0.67	0	0.33	1	1	2	1	1	2	2	0	0	2	1	2	1	1						1	2	2	2	1	2	2	2	2	0	1	1	1	0	1	0.67
2	1.33	0.33	0.33	0.67	1	1	1	1.33	0.33	1	0.67	0	0.33	0.67	0	0	1	1	1	0	0	0	1	2	1	1	1	1						2	1	1	2	1	0	2	2	2	0	1	2	1	1	1	0
3	0.67	0.67	0.33		1.33	1	1.33		0	1.33	0.67	0	0.33	0.33	0	0	0	0	2	1	0	2	1		1	0	0							3	1	1	1		1	2	1	1	1	0	0	1	1	0	0.67
4	0	0.67	1.33	1	1.33	1.33	2	1.33	0	0	1.33	1.33	1.33	1.33	1	1	0	1	1	0	2	2	2	1	0	0	1	2						4	2	2	2	2	1	1	1	1	1	0	0	1	1	1	0
5	0.67	1	1	1	0.67	1	1	1	2		0.67	1.33		1	0		1	1		1	1	1	2	0	1	1	1	1						5	1	1	2	2	2	2	2	2	1	2	2	2	1	1	0.33
6	3	2.33	2	1	1	2	2.33	2.67	1.67	1.33	1.67	1.67	1.33	1.67	1	1	1	0	0	0	2	2	0	0	0	0	2	2						6	2	2	1	1	0	0	2	2	1	2	1	1	2	1	1
7	2	1	1	0.67	1.33	2	1.67	1.67	0.67	0.33	0.33	0.67	1.67	1.67	0	0	2	0	0	2	1	1	1	1	2	2	2	2						7	2	2	2	1	2	1	2	2	2	2	2	2	2	2	2
8	0.67	0.67	1.67			1.67	1.67	1.67	2	1	0.33	0.67	0.67	0.67	0	2	2	0	2	1	2	1	0			0	2	0						8	2	2	2			2	2	2	1	2	2	2	2	1	2
9	1	1	0.33	0.33	0	0.33	2	2	0.33	1	1	1	1	0.67	1	1	2	2	2	0	2	2	1	1	2	2	2	2						9	2	1	2	1	1	1	2	2	1	1	1	1	1	1	0.67
10	2	2	2	2	2	2	2	1.67	2	2	1	2	2	2	2	2	2	2	0	2	2	2	2	2	2	1	1	1						10	2	2	2	2	1	1	1	1	0	0	0	1	1	1	1.33
11	2	2	2	2	2	2	2	2	1.33	1.67	1.33	1.67	1.67	2	1	0	2	1	1	0	1	1	1	0	1	0	2	2						11	1	1	2	0	1	1	2	2	1	2	1	1	2	1	1
12	0.33	0.33	0	0.67	1.33	1	1.33	1.67	0.67	1	1	0.33	1	1.67	0	0	1	0	1	0	0	1	2	2	1	1	2	2						12	2	2	2	0	0	2	1	2	0	1	1	2	1	0	0
13	0.33	1	0.33	0	0	0.33	0	0.33	0.33	0	0.67	0.33	0.67	0.33	2	0	0	0	0	0	2	1	0	0	0	0	0	0						13	0	1	0	0	1	0	0	1	0	0	0	0	0	0	0
14	1.33	0.67	0.67	2	0.67	0.67	1.33	1.33	0.67	2	0.67	1	1.33	0.33	1	0	0	1	1	0	1	0	0	1	0	0	0	0						14	2	2	1	0	2	1	2	0	2	0	0	1	0	2	2
15	0.33	0.33	0	0	0.33	0	0.33	0	1.33	1.33	2	2	1.67	2	0	1	0	0	1	0	1	0	0	0	0	0	2	0						15	2	1	1	2	1	1	1	2	0	0	2	0	0	0	0
16	1.33	1.33	0.33	0.33	0.33	0	0.33	0	0.67	1	1	1	0.33	0.33	1	2	0	1	1	0	0	1	1	0	0	0	0	2						16	2	1	0	1	1	1	0	2	2	0	1	0	1	1	0.67
17	0.67	0.67	0.67	0.67	0.33	0.33	1	1	0	0.67	0.67	0.33	0	0	1	2	0	2	0	1	2	1	1	0	0	1	1	0						17	2	1	0	1	2	0	1	1	1	0	0	0	0	0	0.33
18	0.33	0.67	0.67	0.67	0.33	0.33	0.33	0.67	1	1	0.33	0.67	0.67	0.33	0	0	1	1	0	1	2	0	0	0	0	0	0	2						18	2	1	1	0	0	0	2	0	0	0	1	1	0	2	0.67
19	0.67	1.33	1.33	0.67	0.33	0.67	1.33	1.33	0.67	1	0.67	0.33	0.33	0.33	2	0	1	1	2	2	0	1	1	0	0	1	1	2						19	2	2	1	1	2	2	1	2	2	2	2	2	2	1	1.33
20	0.33	0.67	0	0.33	0.33	0.33	0.67	0.67	0.33	0	0.33	0.33	0.67	0.33	2	0	0	1	1	2	2	1	0	0	0	1	1	1						20	2	2	0	0	0	0	1	2	1	1	1	1	2	1	0
21	0.67	0.33	0.33	0.33	0.33	0	1	0.67	0	0	0.67	0.67	0.67	0.33	1	2	0	0	2	1	2	2	0	0	0	0	2	1						21	2	1	1	1	0	1	2	2	0	1	1	2	2	0	0.33
22	0.67	1	0			0.67	0.33	0.33	0	0.67	0	1	0.67	0	0	0	1	1	0	2	1	0	0			0	0	1						22	1	1	0			1	0	2	0	2	1	1	2	0	0.67
23	1	1.33	1	0.33	0.67	1.33	1	1	0	0.67	0.67	0.33	0.33	0.33	0	0	2	1	2	1	2	0	0	0	0	0	2	1						23	2	2	2	2	2	2	2	2	1	2	2	2	2	1	1
24	1	1	1	0.67	0.33	0	0.67	0.67	0	0	1	0.33	0.33	0	1	0	2	1	0	2	2	1	0	0	0	0	1	2						24	2	1	1	0	0	0	2	1	1	2	0	0	2	1	0.67
25	0.67	1	0	0	0	0	1	0.33	0	0	0.67	0	0.33	0.33	0	0	1	1	1	0	2	0	0	0	0	1	1	2						25	1	0	0	0	0	1	1	2	1	0	1	0	1	0	0
26	2	2	1	0.33	0	0.67	0.33	0.67	0	0.67	0.33	0.33	0.33	0.33	0	0	1	0	1	0	1	2	0	0	0	0	0	2						26	2	1	0	0	0	1	1	2	0	1	1	1	0	0	0
27	0.67	0.67	0.33	0.33	0.33	0.67	0.33	0	0.67	2	3	3	2.67	2	0	0	1	0	0	0	1	2	2	0	0	0	2	1						27	2	2	2	2	2	2	2	2	3	2	2	2	2	2	0.33
28	2	2	2			0.33	0.67	1	1	0.67	1	0.33	0.67	0.67	0	0	0	1	1	0	2	0	0			2	0	0						28	2	2	2			2	2	2	1	2	2	2	2	2	1.67
29	0.67	0.33	0.67	0.33	0.33	0.67	1.67	1.33	0.33	1	1	0.67	1	0.33	1	1	1	0	2	0	2	0	0	0	0	0	2	0						29	1	1	0	1	2	2	2	2	1	2	1	2	0	0	0.67
30	0.67	0.67	0.33	0.33	0.33	0.33	1.33	0.67	0.67	0.33	1	1.33	0.33	1	0	0	0	2	0	2	1	1	0	0	0	0	1	1						30	2	2	1	1	2	2	2	2	0	0	2	1	2	1	0.67
31	1.67	2	2	1	0.33	0.67	0.67	1	0.33	0.33	0.33	0.33	0.33	0.33	0	0	1	1	0	0	0	2	0	0	0	1	0	0						31	1	2	0	0	0	0	2	1	0	0	1	2	1	2	0.67
32	1	1.33	1.33	0.33	1.33	0.33	1	0.67	0.67	0.67	1	0.67	1	0.67	0	0	2	1	0	0	1	1	0	0	1	1	2	0						32	2	2	0	1	2	2	2	2	1	2	1	2	1	2	0.33
33	0.67	1	0	1	0.67	0.33	1.33	1	0	1	0.33	0.67	1	0.33	0	1	0	2	0	0	0	1	0	0	0	0	2	1						33	2	2	0	1	0	1	2	1	0	1	2	1	2	0	0.33
Buccal,Labial/Palatal,Lingual
GI Buccal																																		GI Lingual
	Mx.Post.								Mx.Ant.						Mn.Ant.						Mn.Post.														Mx.Post.								Mx.Ant.						Mn.Ant.
순번	17	16	15	14	24	25	26	27	13	12	11	21	22	23	43	42	41	31	32	33	47	46	45	44	34	35	36	37						순번	13	12	11	21	22	23	17	16	15	14	24	25	26	27	47
1	1.33	0	0.67	0.67	1	1	2	1	1	0.33	0.67	0.67	0	0.33	0.67	0.33	0.67	1.33	1.33	0	0.67	1.33	0	0.67	1	1	1	1						1	1	1	2	1	1	2	2	0	0	2	1	2	1	1	2
2	1.33	0.33	0.33	0.67	1	1	1	1.33	0.33	1	0.67	0	0.33	0.67	0	0.33	0.33	0.33	0.67	0.67	0.67	0.67	0.33	0.33	0.67	0.67	0.67	0.666667						2	0	0	1	1	1	0	0	0	1	2	1	1	1	1	1
3	0.67	0.67	0.33		1.33	1	1.33		0	1.33	0.67	0	0.33	0.33	0.67	1.33	0	0.67	0.67	0	1	1.33	1.33	0.67	0.33	1	0.67	0						3	0	0	0	0	2	1	0	2	1		1	0	0		1
4	0	0.67	1.33	1	1.33	1.33	2	1.33	0	0	1.33	1.33	1.33	1.33	0	1.33	1.33	1.33	0.67	0	1.67	1.67	0.33	0	0	0	0	0						4	1	1	0	1	1	0	2	2	2	1	0	0	1	2	2
5	0.67	1	1	1	0.67	1	1	1	2		0.67	1.33		1	0.33	2	1.67	1	2	1.67	2	1.33	0	1.33	0.33	1	1	2						5	0		1	1		1	1	1	2	0	1	1	1	1	1
6	3	2.33	2	1	1	2	2.33	2.67	1.67	1.33	1.67	1.67	1.33	1.67	1	1	1.33	2	1.33	0.67	1.33	1.33	2	1.33	1.33	1.33	1.33	0.666667						6	1	1	1	0	0	0	2	2	0	0	0	0	2	2	2
7	2	1	1	0.67	1.33	2	1.67	1.67	0.67	0.33	0.33	0.67	1.67	1.67	2	2	2	0	0	0	2	0.67	1.33	1	0	1	1.33	1.66667						7	0	0	2	0	0	2	1	1	1	1	2	2	2	2	2
8	0.67	0.67	1.67			1.67	1.67	1.67	2	1	0.33	0.67	0.67	0.67	2	1	2	2	1	1	0.67	1.33	0.67			1	1	1						8	0	2	2	0	2	1	2	1	0			0	2	0	2
9	1	1	0.33	0.33	0	0.33	2	2	0.33	1	1	1	1	0.67	0.67	1.33	1.33	1.67	1.33	2	0	0	0.67	0	0	0	0	2						9	1	1	2	2	2	0	2	2	1	1	2	2	2	2	2
10	2	2	2	2	2	2	2	1.67	2	2	1	2	2	2	1.33	1.33	0.67	0.33	1.33	0.67	1.67	1	0.67	1	0.67	0.33	1.33	2						10	2	2	2	2	0	2	2	2	2	2	2	1	1	1	2
11	2	2	2	2	2	2	2	2	1.33	1.67	1.33	1.67	1.67	2	1	2	2	1	2	0.67	1.33	1.67	2	1.67	1.67	1	1.67	1.33333						11	1	0	2	1	1	0	1	1	1	0	1	0	2	2	1
12	0.33	0.33	0	0.67	1.33	1	1.33	1.67	0.67	1	1	0.33	1	1.67	0	1	1	1	1	0.67	0	0.67	1	0	0	0	0.67	1.33333						12	0	0	1	0	1	0	0	1	2	2	1	1	2	2	2
13	0.33	1	0.33	0	0	0.33	0	0.33	0.33	0	0.67	0.33	0.67	0.33	0	0.67	0.67	1.33	0.67	0	0.33	0.33	0	0.33	0	0	0.33	0.333333						13	2	0	0	0	0	0	2	1	0	0	0	0	0	0	0
14	1.33	0.67	0.67	2	0.67	0.67	1.33	1.33	0.67	2	0.67	1	1.33	0.33	2	0	1.33	1.67	1.33	1.33	0.67	1.33	1.33	1.33	0	0.33	0	0.666667						14	1	0	0	1	1	0	1	0	0	1	0	0	0	0	2
15	0.33	0.33	0	0	0.33	0	0.33	0	1.33	1.33	2	2	1.67	2	0	0	0.33	0.33	0.33	0	0.33	0.33	0	0	0	0.67	0.33	0						15	0	1	0	0	1	0	1	0	0	0	0	0	2	0	2
16	1.33	1.33	0.33	0.33	0.33	0	0.33	0	0.67	1	1	1	0.33	0.33	0.67	0.33	1	1	1	1.33	1.33	1.33	0.67	0.67	0	0	0.33	0.666667						16	1	2	0	1	1	0	0	1	1	0	0	0	0	2	2
17	0.67	0.67	0.67	0.67	0.33	0.33	1	1	0	0.67	0.67	0.33	0	0	0.33	1	1.33	1.33	0.33	0.33	0.33	0.33	0.33	0	0.33	0.33	0.33	0.333333						17	1	2	0	2	0	1	2	1	1	0	0	1	1	0	2
18	0.33	0.67	0.67	0.67	0.33	0.33	0.33	0.67	1	1	0.33	0.67	0.67	0.33	0.67	1.33	0.67	0.67	1	0.33	1	1	0.67	0.67	0.33	1	0.33	0.666667						18	0	0	1	1	0	1	2	0	0	0	0	0	0	2	2
19	0.67	1.33	1.33	0.67	0.33	0.67	1.33	1.33	0.67	1	0.67	0.33	0.33	0.33	1.33	1.33	1.67	1.33	1.33	1.33	1.33	1.33	1.33	0.67	1	1	1.67	1.66667						19	2	0	1	1	2	2	0	1	1	0	0	1	1	2	2
20	0.33	0.67	0	0.33	0.33	0.33	0.67	0.67	0.33	0	0.33	0.33	0.67	0.33	0	0	1	0.33	1	0.33	0.67	0.67	0.67	0	0.33	0	0.67	1						20	2	0	0	1	1	2	2	1	0	0	0	1	1	1	2
21	0.67	0.33	0.33	0.33	0.33	0	1	0.67	0	0	0.67	0.67	0.67	0.33	0.33	0.33	0.67	0	0.67	0	0.33	0.67	0.67	0	0	0	0.67	0.666667						21	1	2	0	0	2	1	2	2	0	0	0	0	2	1	2
22	0.67	1	0			0.67	0.33	0.33	0	0.67	0	1	0.67	0	0.67	0.67	0	0.33	0.33	0	0.67	0.67	0.33			0.67	0.33	0						22	0	0	1	1	0	2	1	0	0			0	0	1	1
23	1	1.33	1	0.33	0.67	1.33	1	1	0	0.67	0.67	0.33	0.33	0.33	1	1.67	1.67	1	2	1.33	1.33	1	0.33	1	1	0.67	0.67	0.666667						23	0	0	2	1	2	1	2	0	0	0	0	0	2	1	2
24	1	1	1	0.67	0.33	0	0.67	0.67	0	0	1	0.33	0.33	0	0.67	0	1	0.33	0.67	0	1	0.33	0	0.33	0	0.33	0.67	1						24	1	0	2	1	0	2	2	1	0	0	0	0	1	2	2
25	0.67	1	0	0	0	0	1	0.33	0	0	0.67	0	0.33	0.33	0	0	0	0	0.33	1	0.33	0.33	0.33	0.33	0	0.33	0	0.666667						25	0	0	1	1	1	0	2	0	0	0	0	1	1	2	1
26	2	2	1	0.33	0	0.67	0.33	0.67	0	0.67	0.33	0.33	0.33	0.33	0	0	0.33	0.33	0.33	0.67	1	0.33	0.33	0.33	0	0.33	0.67	0.666667						26	0	0	1	0	1	0	1	2	0	0	0	0	0	2	2
27	0.67	0.67	0.33	0.33	0.33	0.67	0.33	0	0.67	2	3	3	2.67	2	0.33	1.67	2	1	1.33	0.33	0.67	0.33	0.33	0.33	0.33	0.33	0.33	0.333333						27	0	0	1	0	0	0	1	2	2	0	0	0	2	1	2
28	2	2	2			0.33	0.67	1	1	0.67	1	0.33	0.67	0.67	1.67	1.67	1	1	1.33	1.33	1.33	1.33	1.33			1.67	1.67	1.66667						28	0	0	0	1	1	0	2	0	0			2	0	0	2
29	0.67	0.33	0.67	0.33	0.33	0.67	1.67	1.33	0.33	1	1	0.67	1	0.33	0.67	0.67	1.33	1	1	1.33	0.67	0.67	0.33	0.33	2	2	2	2						29	1	1	1	0	2	0	2	0	0	0	0	0	2	0	1
30	0.67	0.67	0.33	0.33	0.33	0.33	1.33	0.67	0.67	0.33	1	1.33	0.33	1	0.67	1	1	1	1	0.67	0.67	1	0.33	0	0	0.33	0.67	1.33333						30	0	0	0	2	0	2	1	1	0	0	0	0	1	1	2
31	1.67	2	2	1	0.33	0.67	0.67	1	0.33	0.33	0.33	0.33	0.33	0.33	0.67	0.33	1.33	0.67	1	1	0.33	0.33	0.67	0.33	0.33	0	0.67	0						31	0	0	1	1	0	0	0	2	0	0	0	1	0	0	1
32	1	1.33	1.33	0.33	1.33	0.33	1	0.67	0.67	0.67	1	0.67	1	0.67	0.33	0.67	1.33	1.33	0.67	0.67	0.67	1.67	0.33	0.33	1.33	0.67	0.67	1.33333						32	0	0	2	1	0	0	1	1	0	0	1	1	2	0	2
33	0.67	1	0	1	0.67	0.33	1.33	1	0	1	0.33	0.67	1	0.33	0.33	0.33	0.33	0.67	0.67	0.33	0.67	0.33	0.33	0.33	0.33	0	1	1						33	0	1	0	2	0	0	0	1	0	0	0	0	2	1	2
Posterior/Anterior
GI Posterior																																		GI Anterior
	Mx. Buccal								Mx. Palatal								Mn.Lingual								Mn.Buccal										Mx. Buccal						Mx. Palatal						Mn.Lingual
순번	17	16	15	14	24	25	26	27	17	16	15	14	24	25	26	27	47	46	45	44	34	35	36	37	47	46	45	44	34	35	36	37		순번	13	12	11	21	22	23	13	12	11	21	22	23	43	42	41
1	1.33	0	0.67	0.67	1	1	2	1	2	0	0	2	1	2	1	1	2	2	2	1	2	2	2	2	0.67	1.33	0	0.67	1	1	1	1		1	1	0.33	0.67	0.67	0	0.33	1	1	2	1	1	2	0	1	1
2	1.33	0.33	0.33	0.67	1	1	1	1.33	0	0	1	2	1	1	1	1	1	1	2	1	0	2	2	2	0.67	0.67	0.33	0.33	0.67	0.67	0.67	0.666667		2	0.33	1	0.67	0	0.33	0.67	0	0	1	1	1	0	0	1	2
3	0.67	0.67	0.33		1.33	1	1.33		0	2	1		1	0	0		1	1	1		1	2	1	1	1	1.33	1.33	0.67	0.33	1	0.67	0		3	0	1.33	0.67	0	0.33	0.33	0	0	0	0	2	1	1	0	0
4	0	0.67	1.33	1	1.33	1.33	2	1.33	2	2	2	1	0	0	1	2	2	2	2	2	1	1	1	1	1.67	1.67	0.33	0	0	0	0	0		4	0	0	1.33	1.33	1.33	1.33	1	1	0	1	1	0	1	0	0
5	0.67	1	1	1	0.67	1	1	1	1	1	2	0	1	1	1	1	1	1	2	2	2	2	2	2	2	1.33	0	1.33	0.33	1	1	2		5	2		0.67	1.33		1	0		1	1		1	1	2	2
6	3	2.33	2	1	1	2	2.33	2.67	2	2	0	0	0	0	2	2	2	2	1	1	0	0	2	2	1.33	1.33	2	1.33	1.33	1.33	1.33	0.666667		6	1.67	1.33	1.67	1.67	1.33	1.67	1	1	1	0	0	0	1	2	1
7	2	1	1	0.67	1.33	2	1.67	1.67	1	1	1	1	2	2	2	2	2	2	2	1	2	1	2	2	2	0.67	1.33	1	0	1	1.33	1.66667		7	0.67	0.33	0.33	0.67	1.67	1.67	0	0	2	0	0	2	2	2	2
8	0.67	0.67	1.67			1.67	1.67	1.67	2	1	0			0	2	0	2	2	2			2	2	2	0.67	1.33	0.67			1	1	1		8	2	1	0.33	0.67	0.67	0.67	0	2	2	0	2	1	1	2	2
9	1	1	0.33	0.33	0	0.33	2	2	2	2	1	1	2	2	2	2	2	1	2	1	1	1	2	2	0	0	0.67	0	0	0	0	2		9	0.33	1	1	1	1	0.67	1	1	2	2	2	0	1	1	1
10	2	2	2	2	2	2	2	1.67	2	2	2	2	2	1	1	1	2	2	2	2	1	1	1	1	1.67	1	0.67	1	0.67	0.33	1.33	2		10	2	2	1	2	2	2	2	2	2	2	0	2	0	0	0
11	2	2	2	2	2	2	2	2	1	1	1	0	1	0	2	2	1	1	2	0	1	1	2	2	1.33	1.67	2	1.67	1.67	1	1.67	1.33333		11	1.33	1.67	1.33	1.67	1.67	2	1	0	2	1	1	0	1	2	1
12	0.33	0.33	0	0.67	1.33	1	1.33	1.67	0	1	2	2	1	1	2	2	2	2	2	0	0	2	1	2	0	0.67	1	0	0	0	0.67	1.33333		12	0.67	1	1	0.33	1	1.67	0	0	1	0	1	0	0	1	1
13	0.33	1	0.33	0	0	0.33	0	0.33	2	1	0	0	0	0	0	0	0	1	0	0	1	0	0	1	0.33	0.33	0	0.33	0	0	0.33	0.333333		13	0.33	0	0.67	0.33	0.67	0.33	2	0	0	0	0	0	0	0	0
14	1.33	0.67	0.67	2	0.67	0.67	1.33	1.33	1	0	0	1	0	0	0	0	2	2	1	0	2	1	2	0	0.67	1.33	1.33	1.33	0	0.33	0	0.666667		14	0.67	2	0.67	1	1.33	0.33	1	0	0	1	1	0	2	0	0
15	0.33	0.33	0	0	0.33	0	0.33	0	1	0	0	0	0	0	2	0	2	1	1	2	1	1	1	2	0.33	0.33	0	0	0	0.67	0.33	0		15	1.33	1.33	2	2	1.67	2	0	1	0	0	1	0	0	0	2
16	1.33	1.33	0.33	0.33	0.33	0	0.33	0	0	1	1	0	0	0	0	2	2	1	0	1	1	1	0	2	1.33	1.33	0.67	0.67	0	0	0.33	0.666667		16	0.67	1	1	1	0.33	0.33	1	2	0	1	1	0	2	0	1
17	0.67	0.67	0.67	0.67	0.33	0.33	1	1	2	1	1	0	0	1	1	0	2	1	0	1	2	0	1	1	0.33	0.33	0.33	0	0.33	0.33	0.33	0.333333		17	0	0.67	0.67	0.33	0	0	1	2	0	2	0	1	1	0	0
18	0.33	0.67	0.67	0.67	0.33	0.33	0.33	0.67	2	0	0	0	0	0	0	2	2	1	1	0	0	0	2	0	1	1	0.67	0.67	0.33	1	0.33	0.666667		18	1	1	0.33	0.67	0.67	0.33	0	0	1	1	0	1	0	0	1
19	0.67	1.33	1.33	0.67	0.33	0.67	1.33	1.33	0	1	1	0	0	1	1	2	2	2	1	1	2	2	1	2	1.33	1.33	1.33	0.67	1	1	1.67	1.66667		19	0.67	1	0.67	0.33	0.33	0.33	2	0	1	1	2	2	2	2	2
20	0.33	0.67	0	0.33	0.33	0.33	0.67	0.67	2	1	0	0	0	1	1	1	2	2	0	0	0	0	1	2	0.67	0.67	0.67	0	0.33	0	0.67	1		20	0.33	0	0.33	0.33	0.67	0.33	2	0	0	1	1	2	1	1	1
21	0.67	0.33	0.33	0.33	0.33	0	1	0.67	2	2	0	0	0	0	2	1	2	1	1	1	0	1	2	2	0.33	0.67	0.67	0	0	0	0.67	0.666667		21	0	0	0.67	0.67	0.67	0.33	1	2	0	0	2	1	0	1	1
22	0.67	1	0			0.67	0.33	0.33	1	0	0			0	0	1	1	1	0			1	0	2	0.67	0.67	0.33			0.67	0.33	0		22	0	0.67	0	1	0.67	0	0	0	1	1	0	2	0	2	1
23	1	1.33	1	0.33	0.67	1.33	1	1	2	0	0	0	0	0	2	1	2	2	2	2	2	2	2	2	1.33	1	0.33	1	1	0.67	0.67	0.666667		23	0	0.67	0.67	0.33	0.33	0.33	0	0	2	1	2	1	1	2	2
24	1	1	1	0.67	0.33	0	0.67	0.67	2	1	0	0	0	0	1	2	2	1	1	0	0	0	2	1	1	0.33	0	0.33	0	0.33	0.67	1		24	0	0	1	0.33	0.33	0	1	0	2	1	0	2	1	2	0
25	0.67	1	0	0	0	0	1	0.33	2	0	0	0	0	1	1	2	1	0	0	0	0	1	1	2	0.33	0.33	0.33	0.33	0	0.33	0	0.666667		25	0	0	0.67	0	0.33	0.33	0	0	1	1	1	0	1	0	1
26	2	2	1	0.33	0	0.67	0.33	0.67	1	2	0	0	0	0	0	2	2	1	0	0	0	1	1	2	1	0.33	0.33	0.33	0	0.33	0.67	0.666667		26	0	0.67	0.33	0.33	0.33	0.33	0	0	1	0	1	0	0	1	1
27	0.67	0.67	0.33	0.33	0.33	0.67	0.33	0	1	2	2	0	0	0	2	1	2	2	2	2	2	2	2	2	0.67	0.33	0.33	0.33	0.33	0.33	0.33	0.333333		27	0.67	2	3	3	2.67	2	0	0	1	0	0	0	3	2	2
28	2	2	2			0.33	0.67	1	2	0	0			2	0	0	2	2	2			2	2	2	1.33	1.33	1.33			1.67	1.67	1.66667		28	1	0.67	1	0.33	0.67	0.67	0	0	0	1	1	0	1	2	2
29	0.67	0.33	0.67	0.33	0.33	0.67	1.67	1.33	2	0	0	0	0	0	2	0	1	1	0	1	2	2	2	2	0.67	0.67	0.33	0.33	2	2	2	2		29	0.33	1	1	0.67	1	0.33	1	1	1	0	2	0	1	2	1
30	0.67	0.67	0.33	0.33	0.33	0.33	1.33	0.67	1	1	0	0	0	0	1	1	2	2	1	1	2	2	2	2	0.67	1	0.33	0	0	0.33	0.67	1.33333		30	0.67	0.33	1	1.33	0.33	1	0	0	0	2	0	2	0	0	2
31	1.67	2	2	1	0.33	0.67	0.67	1	0	2	0	0	0	1	0	0	1	2	0	0	0	0	2	1	0.33	0.33	0.67	0.33	0.33	0	0.67	0		31	0.33	0.33	0.33	0.33	0.33	0.33	0	0	1	1	0	0	0	0	1
32	1	1.33	1.33	0.33	1.33	0.33	1	0.67	1	1	0	0	1	1	2	0	2	2	0	1	2	2	2	2	0.67	1.67	0.33	0.33	1.33	0.67	0.67	1.33333		32	0.67	0.67	1	0.67	1	0.67	0	0	2	1	0	0	1	2	1
33	0.67	1	0	1	0.67	0.33	1.33	1	0	1	0	0	0	0	2	1	2	2	0	1	0	1	2	1	0.67	0.33	0.33	0.33	0.33	0	1	1		33	0	1	0.33	0.67	1	0.33	0	1	0	2	0	0	0	1	2
[truncated: 13 more columns]

## Sheet: php
Maxilla/mandible
PHP Maxilla																																				PHP Posterior
	Post.Buccal								Ant.Labial						Ant.Palatal						Post.Palatal																Post.Lingual								Ant.Lingual
순번	17	16	15	14	24	25	26	27	13	12	11	21	22	23	13	12	11	21	22	23	17	16	15	14	24	25	26	27								순번	47	46	45	44	34	35	36	37	43	42	41	31	32
1	1	1	2	1	3	4	4	4	2	3	1	1	2	2	2	2	2	1	2	3	0	2	3	2	1	2	2	2								1	3	4	3	3	3	2	3	3	2	2	2	3	2
2	2	2	1	0	1	0	3	3	1	3	2	2	2	1	0	0	1	1	0	0	0	1	1	0	1	1	1	1								2	1	3	3	3	3	3	3	3	1	5	4	4	4
3	3	1	0			0	2	4	1	3	0	1	1	2	0	1	1	2	0	1	1	1	1			1	2	3								3	2	1	1		1	3	3	2	0	1	1	2	1
4	1	2	1	1	1	3	2	2	1	4	2	1	2	2	1	1	1	1	1	0	0	2	2	2	1	1	1	1								4	3	3	3	2	3	3	3	3	1	2	2	2	2
5	1	1	2	1	1	1	1	1	2		1	1		2	1		1	1		1	2	2	0	0	0	0	1	2								5	2	2	2	1	3	3	3	2	1	1	3	3	2
6	3	3	3	2	2	1	1	0	3	4	1	2	3	1	2	1	2	1	1	1	1	2	1	2	1	0	1	1								6	2	3	1	1	2	3	3	1	2	2	2	2	2
7	1	3	1	1	2	2	1	0	3	3	2	0	3	3	1	1	2	1	1	1	2	2	2	1	3	3	3	3								7	4	3	3	3	3	3	4	3	4	4	4	4	4
8	0	1	1			1	1	2	1	0	1	0	1	1	0	1	1	1	1	1	0	1	1			1	2	1								8	3	3	3			3	3	3	3	3	3	3	3
9	1	1	0	0	0	0	2	2	1	2	2	3	2	1	1	2	3	2	2	1	1	1	1	1	2	1	1	1								9	1	3	3	3	3	3	3	2	0	5	4	2	1
10	2	4	2	3	3	3	3	4	4	4	3	4	4	4	0	0	1	1	3	0	2	2	1	1	1	1	2	0								10	4	2	3	3	2	2	1	2	1	3	2	2	3
11	3	4	4	4	3	2	3	3	4	3	3	4	3	4	1	2	1	2	2	2	3	2	1	2	1	1	2	2								11	1	3	3	3	1	3	3	2	1	3	3	3	3
12	2	3	1	0	1	1	3	3	1	2	3	1	2	2	3	2	2	2	1	2	2	1	2	2	1	1	2	3								12	3	3	3	3	3	3	3	3	1	3	3	2	3
13	1	1	1	2	0	1	1	1	0	3	0	0	1	1	0	1	0	0	0	1	2	1	2	2	1	1	0	1								13	1	3	3	3	1	1	1	2	1	0	1	2	1
14	1	2	2	2	0	0	0	4	5	5	3	3	4	2	1	1	0	0	1	1	0	2	0	2	1	0	1	2								14	3	3	3	3	1	1	2	3	0	1	2	2	2
15	0	1	1	1	0	1	1	0	2	3	4	3	3	3	0	1	1	0	1	0	2	0	0	0	1	0	0	2								15	2	2	2	2	1	1	3	3	0	0	2	1	0
16	2	2	2	1	0	0	1	0	1	0	3	2	1	1	3	2	2	1	1	2	0	0	1	1	1	1	0	0								16	2	3	3	1	3	2	3	2	1	3	1	1	1
17	2	2	1	1	1	1	2	1	1	2	3	2	1	1	1	2	3	1	1	1	2	1	1	1	0	1	0	2								17	2	2	1	2	1	2	2	3	1	0	1	1	0
18	1	1	1	0	0	1	1	1	1	2	3	2	2	1	1	1	1	1	0	1	1	1	1	0	1	0	1	1								18	2	2	2	1	0	1	1	1	1	1	2	1	1
19	2	1	2	2	1	2	2	1	2	1	1	0	0	1	0	1	1	1	1	2	1	1	1	1	2	2	1	2								19	3	3	3	2	2	4	3	4	3	3	3	3	3
20	2	0	0	1	1	0	0	0	2	1	0	0	1	1	2	2	1	1	1	1	1	0	3	3	3	3	0	1								20	3	0	3	3	1	2	1	2	1	1	2	2	1
21	2	1	0	0	1	2	1	1	1	0	1	1	1	1	2	1	1	1	1	2	2	2	1	1	1	1	1	0								21	3	3	2	2	3	3	3	3	0	2	1	1	1
22	2	1	0	0	0	1	1	1	0	2	1	0	1	1	3	1	1	2	1	1	1	2	0	0	1	1	1	0								22	2	0	0	0	1	2	2	1	2	2	2	3	3
23	2	2	1	1	1	1	1	1	1	1	1	1	1	0	1	1	1	1	2	0	1	1	1	0	1	2	2	1								23	3	3	2	1	3	3	4	4	2	3	3	4	3
24	1	2	1	1	1	1	1	0	0	1	1	1	1	0	1	1	2	2	2	2	1	3	1	1	1	2	2	1								24	1	1	2	2	1	2	3	0	3	2	1	2	2
25	1	1	1	0	0	1	1	1	0	1	1	1	1	1	0	1	1	1	2	0	1	1	0	0	2	1	1	1								25	0	2	0	0	1	1	1	3	0	0	1	2	0
26	5	4	4	3	0	1	1	1	0	0	1	1	1	1	0	1	1	1	1	0	1	2	2	2	0	1	1	0								26	1	3	1	1	0	3	1	2	1	1	1	1	1
27	1	1	1	0	0	1	2	0	3	5	5	5	5	3	0	1	1	1	1	1	1	1	1	1	2	0	0	3								27	4	4	4	4	3	3	3	3	3	3	4	4	4
28	4	5	4			1	2	2	2	2	2	2	1	1	0	1	1	1	1	0	1	1	1			1	2	2								28	3	3	3			5	4	4	3	3	3	3	3
29	1	1	0	1	1	1	1	1	1	1	2	1	2	1	0	1	1	1	2	0	1	2	1	0	0	1	1	2								29	1	1	1	1	3	3	4	4	1	2	0	1	2
30	2	2	1	1	1	1	1	1	1	1	1	2	1	1	0	1	0	1	1	0	0	1	1	0	0	0	1	0								30	3	3	3	1	3	4	4	4	1	1	2	2	1
31	3	3	3	3	0	0	0	0	0	1	1	1	1	0	0	1	1	1	1	0	1	2	1	1	1	1	1	0								31	1	1	2	2	2	2	2	1	2	2	3	3	2
32	2	2	1	1	0	1	2	1	1	1	2	2	2	1	0	0	1	1	1	1	0	1	1	1	0	2	1	1								32	3	3	3	1	3	3	3	3	3	3	3	3	3
33	1	1	1	0	0	2	2	1	0	1	1	1	1	0	0	1	0	1	0	1	1	2	0	0	1	0	1	2								33	2	2	2	1	2	3	1	1	1	1	2	2	1
Buccal,Labial/Palatal,Lingual
PHP Buccal																																				PHP Lingual
	Mx.Post.								Mx.Ant.						Mn.Ant.						Mn.Post.																Mx.Post.								Mx.Ant.
순번	17	16	15	14	24	25	26	27	13	12	11	21	22	23	43	42	41	31	32	33	47	46	45	44	34	35	36	37								순번	17	16	15	14	24	25	26	27	13	12	11	21	22
1	1	1	2	1	3	4	4	4	2	3	1	1	2	2	2	1	2	0	2	1	1	2	2	2	3	3	3	2								1	0	2	3	2	1	2	2	2	2	2	2	1	2
2	2	2	1	0	1	0	3	3	1	3	2	2	2	1	1	1	2	1	1	1	1	1	0	1	0	0	1	2								2	0	1	1	0	1	1	1	1	0	0	1	1	0
3	3	1	0			0	2	4	1	3	0	1	1	2	1	0	2	2	2	2	1	3	1			1	1	1								3	1	1	1			1	2	3	0	1	1	2	0
4	1	2	1	1	1	3	2	2	1	4	2	1	2	2	1	3	2	2	2	1	1	1	2	2	1	1	1	1								4	0	2	2	2	1	1	1	1	1	1	1	1	1
5	1	1	2	1	1	1	1	1	2		1	1		2	2	3	2	2	2	2	2	2	2	0	3	1	3	3								5	2	2	0	0	0	0	1	2	1		1	1
6	3	3	3	2	2	1	1	0	3	4	1	2	3	1	2	1	2	2	3	2	1	1	1	1	1	1	1	0								6	1	2	1	2	1	0	1	1	2	1	2	1	1
7	1	3	1	1	2	2	1	0	3	3	2	0	3	3	4	2	1	0	1	3	2	2	1	1	0	2	2	0								7	2	2	2	1	3	3	3	3	1	1	2	1	1
8	0	1	1			1	1	2	1	0	1	0	1	1	0	2	1	2	1	1	1	2	2			1	1	3								8	0	1	1			1	2	1	0	1	1	1	1
9	1	1	0	0	0	0	2	2	1	2	2	3	2	1	1	3	3	3	4	4	0	0	2	0	1	0	1	1								9	1	1	1	1	2	1	1	1	1	2	3	2	2
10	2	4	2	3	3	3	3	4	4	4	3	4	4	4	3	4	2	2	1	2	3	0	0	1	1	0	1	2								10	2	2	1	1	1	1	2	0	0	0	1	1	3
11	3	4	4	4	3	2	3	3	4	3	3	4	3	4	2	3	2	2	2	2	3	3	3	1	3	2	3	3								11	3	2	1	2	1	1	2	2	1	2	1	2	2
12	2	3	1	0	1	1	3	3	1	2	3	1	2	2	1	3	3	4	2	2	2	2	0	1	1	1	2	2								12	2	1	2	2	1	1	2	3	3	2	2	2	1
13	1	1	1	2	0	1	1	1	0	3	0	0	1	1	1	1	1	2	1	1	1	1	1	0	1	0	1	2								13	2	1	2	2	1	1	0	1	0	1	0	0	0
14	1	2	2	2	0	0	0	4	5	5	3	3	4	2	4	4	4	4	4	3	3	3	0	3	1	0	1	0								14	0	2	0	2	1	0	1	2	1	1	0	0	1
15	0	1	1	1	0	1	1	0	2	3	4	3	3	3	1	1	1	2	1	0	0	1	1	1	0	2	1	0								15	2	0	0	0	1	0	0	2	0	1	1	0	1
16	2	2	2	1	0	0	1	0	1	0	3	2	1	1	1	1	1	2	2	1	2	2	2	2	1	1	0	1								16	0	0	1	1	1	1	0	0	3	2	2	1	1
17	2	2	1	1	1	1	2	1	1	2	3	2	1	1	1	1	2	3	2	1	1	1	1	1	1	1	1	0								17	2	1	1	1	0	1	0	2	1	2	3	1	1
18	1	1	1	0	0	1	1	1	1	2	3	2	2	1	1	1	1	1	0	1	1	1	1	0	1	0	1	1								18	1	1	1	0	1	0	1	1	1	1	1	1	0
19	2	1	2	2	1	2	2	1	2	1	1	0	0	1	3	3	3	3	3	3	2	2	1	1	1	1	2	2								19	1	1	1	1	2	2	1	2	0	1	1	1	1
20	2	0	0	1	1	0	0	0	2	1	0	0	1	1	1	0	1	1	1	1	1	0	1	1	1	1	1	0								20	1	0	3	3	3	3	0	1	2	2	1	1	1
21	2	1	0	0	1	2	1	1	1	0	1	1	1	1	0	1	1	1	2	0	1	0	0	0	0	0	3	0								21	2	2	1	1	1	1	1	0	2	1	1	1	1
22	2	1	0	0	0	1	1	1	0	2	1	0	1	1	1	0	1	1	2	0	0	3	0	0	0	1	2	0								22	1	2	0	0	1	1	1	0	3	1	1	2	1
23	2	2	1	1	1	1	1	1	1	1	1	1	1	0	3	3	3	3	3	3	2	2	2	1	2	2	2	1								23	1	1	1	0	1	2	2	1	1	1	1	1	2
24	1	2	1	1	1	1	1	0	0	1	1	1	1	0	1	1	2	2	1	1	0	1	1	0	0	0	3	1								24	1	3	1	1	1	2	2	1	1	1	2	2	2
25	1	1	1	0	0	1	1	1	0	1	1	1	1	1	1	0	1	1	1	0	0	1	1	0	0	1	1	0								25	1	1	0	0	2	1	1	1	0	1	1	1	2
26	5	4	4	3	0	1	1	1	0	0	1	1	1	1	0	1	1	1	1	1	2	1	0	0	0	1	1	1								26	1	2	2	2	0	1	1	0	0	1	1	1	1
27	1	1	1	0	0	1	2	0	3	5	5	5	5	3	1	2	3	2	2	1	1	1	1	0	0	0	1	1								27	1	1	1	1	2	0	0	3	0	1	1	1	1
28	4	5	4			1	2	2	2	2	2	2	1	1	1	2	2	2	2	2	3	3	3			2	1	1								28	1	1	1			1	2	2	0	1	1	1	1
29	1	1	0	1	1	1	1	1	1	1	2	1	2	1	3	4	3	4	3	3	1	1	1	0	1	2	0	0								29	1	2	1	0	0	1	1	2	0	1	1	1	2
30	2	2	1	1	1	1	1	1	1	1	1	2	1	1	1	2	2	2	2	0	1	1	1	0	0	0	1	1								30	0	1	1	0	0	0	1	0	0	1	0	1	1
31	3	3	3	3	0	0	0	0	0	1	1	1	1	0	2	2	2	2	2	2	0	1	2	0	0	1	1	0								31	1	2	1	1	1	1	1	0	0	1	1	1	1
32	2	2	1	1	0	1	2	1	1	1	2	2	2	1	3	3	3	3	3	3	1	2	1	1	0	1	2	2								32	0	1	1	1	0	2	1	1	0	0	1	1	1
33	1	1	1	0	0	2	2	1	0	1	1	1	1	0	1	1	1	1	1	0	1	1	1	0	1	1	1	0								33	1	2	0	0	1	0	1	2	0	1	0	1	0
Posterior/Anterior
PHP Posterior																																				PHP Anterior
	Mx. Buccal								Mx. Palatal								Mn.Lingual								Mn.Buccal												Mx. Buccal						Mx. Palatal						Mn.Lingual
순번	17	16	15	14	24	25	26	27	17	16	15	14	24	25	26	27	47	46	45	44	34	35	36	37	47	46	45	44	34	35	36	37				순번	13	12	11	21	22	23	13	12	11	21	22	23	43
1	1	1	2	1	3	4	4	4	0	2	3	2	1	2	2	2	3	4	3	3	3	2	3	3	1	2	2	2	3	3	3	2				1	2	3	1	1	2	2	2	2	2	1	2	3	2
2	2	2	1	0	1	0	3	3	0	1	1	0	1	1	1	1	1	3	3	3	3	3	3	3	1	1	0	1	0	0	1	2				2	1	3	2	2	2	1	0	0	1	1	0	0	1
3	3	1	0			0	2	4	1	1	1			1	2	3	2	1	1		1	3	3	2	1	3	1			1	1	1				3	1	3	0	1	1	2	0	1	1	2	0	1	0
4	1	2	1	1	1	3	2	2	0	2	2	2	1	1	1	1	3	3	3	2	3	3	3	3	1	1	2	2	1	1	1	1				4	1	4	2	1	2	2	1	1	1	1	1	0	1
5	1	1	2	1	1	1	1	1	2	2	0	0	0	0	1	2	2	2	2	1	3	3	3	2	2	2	2	0	3	1	3	3				5	2		1	1		2	1		1	1		1	1
6	3	3	3	2	2	1	1	0	1	2	1	2	1	0	1	1	2	3	1	1	2	3	3	1	1	1	1	1	1	1	1	0				6	3	4	1	2	3	1	2	1	2	1	1	1	2
7	1	3	1	1	2	2	1	0	2	2	2	1	3	3	3	3	4	3	3	3	3	3	4	3	2	2	1	1	0	2	2	0				7	3	3	2	0	3	3	1	1	2	1	1	1	4
8	0	1	1			1	1	2	0	1	1			1	2	1	3	3	3			3	3	3	1	2	2			1	1	3				8	1	0	1	0	1	1	0	1	1	1	1	1	3
9	1	1	0	0	0	0	2	2	1	1	1	1	2	1	1	1	1	3	3	3	3	3	3	2	0	0	2	0	1	0	1	1				9	1	2	2	3	2	1	1	2	3	2	2	1	0
10	2	4	2	3	3	3	3	4	2	2	1	1	1	1	2	0	4	2	3	3	2	2	1	2	3	0	0	1	1	0	1	2				10	4	4	3	4	4	4	0	0	1	1	3	0	1
11	3	4	4	4	3	2	3	3	3	2	1	2	1	1	2	2	1	3	3	3	1	3	3	2	3	3	3	1	3	2	3	3				11	4	3	3	4	3	4	1	2	1	2	2	2	1
12	2	3	1	0	1	1	3	3	2	1	2	2	1	1	2	3	3	3	3	3	3	3	3	3	2	2	0	1	1	1	2	2				12	1	2	3	1	2	2	3	2	2	2	1	2	1
13	1	1	1	2	0	1	1	1	2	1	2	2	1	1	0	1	1	3	3	3	1	1	1	2	1	1	1	0	1	0	1	2				13	0	3	0	0	1	1	0	1	0	0	0	1	1
14	1	2	2	2	0	0	0	4	0	2	0	2	1	0	1	2	3	3	3	3	1	1	2	3	3	3	0	3	1	0	1	0				14	5	5	3	3	4	2	1	1	0	0	1	1	0
15	0	1	1	1	0	1	1	0	2	0	0	0	1	0	0	2	2	2	2	2	1	1	3	3	0	1	1	1	0	2	1	0				15	2	3	4	3	3	3	0	1	1	0	1	0	0
16	2	2	2	1	0	0	1	0	0	0	1	1	1	1	0	0	2	3	3	1	3	2	3	2	2	2	2	2	1	1	0	1				16	1	0	3	2	1	1	3	2	2	1	1	2	1
17	2	2	1	1	1	1	2	1	2	1	1	1	0	1	0	2	2	2	1	2	1	2	2	3	1	1	1	1	1	1	1	0				17	1	2	3	2	1	1	1	2	3	1	1	1	1
18	1	1	1	0	0	1	1	1	1	1	1	0	1	0	1	1	2	2	2	1	0	1	1	1	1	1	1	0	1	0	1	1				18	1	2	3	2	2	1	1	1	1	1	0	1	1
19	2	1	2	2	1	2	2	1	1	1	1	1	2	2	1	2	3	3	3	2	2	4	3	4	2	2	1	1	1	1	2	2				19	2	1	1	0	0	1	0	1	1	1	1	2	3
20	2	0	0	1	1	0	0	0	1	0	3	3	3	3	0	1	3	0	3	3	1	2	1	2	1	0	1	1	1	1	1	0				20	2	1	0	0	1	1	2	2	1	1	1	1	1
21	2	1	0	0	1	2	1	1	2	2	1	1	1	1	1	0	3	3	2	2	3	3	3	3	1	0	0	0	0	0	3	0				21	1	0	1	1	1	1	2	1	1	1	1	2	0
22	2	1	0	0	0	1	1	1	1	2	0	0	1	1	1	0	2	0	0	0	1	2	2	1	0	3	0	0	0	1	2	0				22	0	2	1	0	1	1	3	1	1	2	1	1	2
23	2	2	1	1	1	1	1	1	1	1	1	0	1	2	2	1	3	3	2	1	3	3	4	4	2	2	2	1	2	2	2	1				23	1	1	1	1	1	0	1	1	1	1	2	0	2
24	1	2	1	1	1	1	1	0	1	3	1	1	1	2	2	1	1	1	2	2	1	2	3	0	0	1	1	0	0	0	3	1				24	0	1	1	1	1	0	1	1	2	2	2	2	3
25	1	1	1	0	0	1	1	1	1	1	0	0	2	1	1	1	0	2	0	0	1	1	1	3	0	1	1	0	0	1	1	0				25	0	1	1	1	1	1	0	1	1	1	2	0	0
26	5	4	4	3	0	1	1	1	1	2	2	2	0	1	1	0	1	3	1	1	0	3	1	2	2	1	0	0	0	1	1	1				26	0	0	1	1	1	1	0	1	1	1	1	0	1
27	1	1	1	0	0	1	2	0	1	1	1	1	2	0	0	3	4	4	4	4	3	3	3	3	1	1	1	0	0	0	1	1				27	3	5	5	5	5	3	0	1	1	1	1	1	3
28	4	5	4			1	2	2	1	1	1			1	2	2	3	3	3			5	4	4	3	3	3			2	1	1				28	2	2	2	2	1	1	0	1	1	1	1	0	3
29	1	1	0	1	1	1	1	1	1	2	1	0	0	1	1	2	1	1	1	1	3	3	4	4	1	1	1	0	1	2	0	0				29	1	1	2	1	2	1	0	1	1	1	2	0	1
30	2	2	1	1	1	1	1	1	0	1	1	0	0	0	1	0	3	3	3	1	3	4	4	4	1	1	1	0	0	0	1	1				30	1	1	1	2	1	1	0	1	0	1	1	0	1
31	3	3	3	3	0	0	0	0	1	2	1	1	1	1	1	0	1	1	2	2	2	2	2	1	0	1	2	0	0	1	1	0				31	0	1	1	1	1	0	0	1	1	1	1	0	2
32	2	2	1	1	0	1	2	1	0	1	1	1	0	2	1	1	3	3	3	1	3	3	3	3	1	2	1	1	0	1	2	2				32	1	1	2	2	2	1	0	0	1	1	1	1	3
33	1	1	1	0	0	2	2	1	1	2	0	0	1	0	1	2	2	2	2	1	2	3	1	1	1	1	1	0	1	1	1	0				33	0	1	1	1	1	0	0	1	0	1	0	1	1
[truncated: 15 more columns]

## Sheet: PD
Maxilla/mandible
PD Maxilla																																			PD mandible
	Post.Buccal								Ant.Labial						Ant.Palatal						Post.Palatal															Post.Lingual								Ant.Lingual
순번	17	16	15	14	24	25	26	27	13	12	11	21	22	23	13	12	11	21	22	23	17	16	15	14	24	25	26	27							순번	43	42	41	31	32	33	47	46	45	44	34	35	36	37
1	2.33	2.67	2.67	2.67	3.33	2.33	2.67	2.33	2.33	2	2	2	2	2	3	2.33	2	2	2	2	3	3	3	3.33	3	2.33	3.33	3.33							1	3.33	3	2	2	2	3	3.33	3.33	3.33	3.33	3	3.33	2.67	4
2	2	2	2	2.67	2.33	2.33	2.33	2	2	2	1.67	1.33	1.33	1.67	1.67	2	1.67	1.67	1.67	2	2.33	2.33	2.33	2	2.67	2.67	2.67	2.33							2	2.67	2	1.67	1.33	1.67	3	2.67	2.67	2.67	3	2.67	2.67	2.67	2.67
3	2.67	2.33	3		2.67	2.33	2.33	2	2	2	2	2	2	2	2	1.33	1.33	1.33	1.33	1.67	3.33	2.33	2.33		3	3.67	3								3	1.67	1.33	1.33	1.33	1.33	1.33	2.33	2.33	3	2	1.67	2	3	3
4	2	2.33	3	3.33	3	3	3.33	2.67	1.67	1.67	1.67	1.33	1.33	1.33	2.33	2.33	2.33	2.33	1.67	2	3.67	3	2.67	3	1.67	1.67	2.67	3.33							4	2.67	1.33	1.33	1.67	1.67	1.33	3	3.67	3.67	3.33	2	2.67	3.33	3
5	2.67	2.67	2.33	2.33	1.67	2	2.33	2	1.67	1.67	1.33	1.67			2	2.33	2	2			3.67	3.33	3	2.67	2	2	3	2.67							5	2.67	1.67	1.67	2	2	2	3.33	3	2.67	2.67	2.67	2.67	3.67	4.33
6	3.33	3.67	3.67	3.67	3	3.67	3.67	3.67	2.67	3	2.67	2	2	2.67	3.67	3	3	2	2	2.33	3.67	3.67	3.67	3.33	3.33	4	3.67	3.67							6	1.33	1.33	1.33	1.33	1.33	1.33	3	2.33	2.67	2.33	2	2.33	2.33	2.67
7	3.33	3	3	3	2.67	3	3.67	2.67	2.33	2	2	2	2	3	2.33	2	2	2	2	2.67	3.67	3	3	3	2.67	2.67	3.67	3.67							7	3.33	3.67	3.33	3.33	3.67	3.67	3	3.33	3.67	3.67	3.67	3.33	3.33	3.33
8	3	2.33	2		2	3	2		1.33	1.33	1.33	2	2	2	2	2	2	2	2	2.33	2.33	3.67	3.67		3	3.67	3.33								8	3.33	2.67	2	2	2	3	2.33	3.33	3.67		3.33	3.33	3.33
9	3.33	2.67	2	2.33	2.33	2	2.33	4	3	2.67	2.67	2.67	2.67	2	2.33	2.33	2.33	2.33	2	2.33	5.67	3.67	2.67	3	2.67	2	3.33	4.67							9	2	1.33	1.67	1.67	2	2	4	2.33	2.33	2.33	2.33	2.33	2.33	2.33
10	2.33	2.33	2.33	2.33	2.33	3.33	3.67	3	2.33	2	2.67	2.67	3	3	2.33	1.67	1.67	1.33	1	1.67	3.67	3	2	1.33	2.33	2.33	2.67	2							10	1.67	1.33	1	1	1.33	2	3.33	3.67	2.33	2.33	2	2.33	3.33	2.67
11	2.67	3	3	3	3	3	3	3	2.67	2.67	2.67	2.67	2.67	2.67	2.33	2	2	2	1.67	2	3.33	2.67	2.33	2.33	2.33	2.67	3	3.33							11	1.67	1.67	1.67	1.67	2	2	3.33	2.67	2.67	2.33	2.33	2.33	3	3
12	2.67	2.67	1.67	2.67	2.67	2.67	2.67	2.67	2.33	1.67	1.67	1.67	1.33	2.67	2	1.67	1.67	2	2.33	2.33	2	2	2.33	2.33	1.67	1.67	2	2							12	1.33	1.33	1	1	1	2	2	2	2.33	2.33	2	2	2.33	2.67
13	2.67	2.33	1.67	2	2	2.33	2.33	1.67	1.67	2	2	1.33	1.33	1.67	1.67	1.33	1	1	1.67	1.33	2	2.33	1.67	1.67	2	2	2.67	2							13	1.67	1.33	1	1	1.33	1.67	2.33	2.33	2	2	2.33	2.67	2.33	2.33
14	2.67	2.33	2.33	2.33	1.67	1.67	2.33	2.67	1.67	2.33	2	2	1.67	1.67	2.33	1.67	1.67	1.67	1.67	2.33	3	2.67	2.33	2	2.33	2	2.33	2.67							14	2	1.33	1	1	1.33	1.67	2.67	2.67	2.33	2.33	2	2.67	2.67	3.33
15	2.33	2	2	1.67	1.67	2	2	2.67	1.33	1	1.33	1.33	1.33	1.67	2	2	1.33	1.33	1.33	1.67	2.67	2.33	2	2	2	2	2.67	3							15	2	1	1	1.33	1.33	1.33	2.67	2.67	2.67	2.67	1.33	2	1.67	2.33
16	2.67	3	2.33	2.67	2	2.33	2	2.33	1.67	1.33	2	1.67	2.33	2	1.67	2.33	2.33	2	2.33	2	2.33	2.33	2.33	2.33	2	1.33	2.33	2.67							16	1.67	1.67	1.67	1.67	1.67	2	3.33	3	2.67	2.67	2.33	2.33	2.33	2.67
17	2.67	2.67	2.33	2	2	2.33	2	3	2	2.33	2.33	1.33	1.33	1.67	1.67	1.33	1.33	1.33	1.33	1.33	2.33	2	1.67	1.67	2	2	2.33	2.67							17	1.33	1.33	1.67	1.67	1.67	1.33	2.67	2.67	2.33	1.67	1.33	2	2	1.67
18	2	2.33	2	2	1.67	2.33	2.33	2.67	1.33	1	1.33	1.33	1.33	2	1	1.33	1.33	1.33	1.33	1.33	2.33	2.33	2	2	1.67	2	2.67	2.33							18	1.33	1	1	1.33	1.33	2	2	2	2	1.67	1.67	1.67	2	2.67
19	2.67	3	2.33	2.33	1.67	1.67	2.33	3	2	1.67	1.67	1	1	2	1.67	1.33	1	1	1	1.67	2.67	2.67	2	2	2	2.33	2.67	2.33							19	1.67	2.33	2.67	1.67	2.67	1.67	2.33	2	2.67	2.33	3	3.33	3.33	3.67
20	2.33	2.33	2	1.33	2	2.33	2.67	2.67	1.33	1.33	1.33	1.33	1.33	1.67	2.33	1.67	2	1.33	1.33	1.33	2.67	2.33	2	2.33	2	1.67	2	2.67							20	2	2	1.67	4.33	1	2	2.67	3	2.33	2	2	2.67	2.67	3
21	2.33	2.33	2	2	2.33	2.67	3	3	1.67	1.33	1.33	1.67	1.67	1.67	2.67	2	1.67	1.33	1.67	1.33	2.67	2.67	2.67	2.67	1.67	2	2.33	2.67							21	2.33	2.33	2.33	2.33	1.67	2.33	3.33	3.33	3	2	2.67	3	3	2.33
22	2.33	3	2		2	2	2	2.33	2	1.67	1.33	1.33	1.33	1.33	2	1.67	1	1.67	1.33	1.33	2.67	2.33	2.33		2	2	2.33								22	2.67	2.33	1.67	1.33	1.33	2	2.67	2.67	2.33		2	2.33	2.67
23	3.33	2.67	3	2.33	1.33	2.33	2.67	2.33	2	1.67	1.33	1	1	1.33	2.5	2.67	1.67	1.67	1.67	1.67	3.33	3	2.67	2.67	2	2.67	2.67	3							23	2.33	1.67	1.67	1.67	1.67	1.67	2.67	2.67	2.67	2.33	1.67	2	3.33	3.67
24	2.67	3	3	2.67	1.33	2.33	3	2.67	1.67	2	1.33	1.33	1	1.33	2.5	1.67	1	1.67	1	1.67	2.67	3	2.67	2.33	2.33	2.67	2	2.67							24	2	1.67	1.67	1.67	1.67	2	2.67	2.33	2	2	2	2	2.67	3
25	3.33	3	2.67	2.67	2	2.67	3	2.67	2	2	1.67	1.67	1.67	1.33	1.5	1.67	1.67	1.67	1.67	2	2.67	2.33	2.33	2	2.33	3	3	3							25	2.33	2	1.67	1.33	1.33	1.33	3	3	3	2.67	2	2	2.33	3
26	3	3	3	2.67	2	2	2.33	2.67	2.67	2	1.67	1.67	1.67	1.67	2	2	1.67	1.67	1	1.67	2.67	2.67	2.67	2	1.33	2	2.33	2.33							26	2	2	1.67	1.67	1.67	1.67	2.67	3	3	3	2	2.67	3	3
27	3	3	2.67	2.33	3	3	3	3	2	2	2	1.67	2.33	2.67	1.5	1.67	1	1.67	1.67	1.67	2.67	2.67	3.33	2.67	2	2.33	2.67	2.33							27	3	2.33	2.33	2.67	2.67	1.67	3.33	3.33	2.67	2.67	2.33	2.67	3.33	3
28	3.67	3.67	3		2.33	3	3.67		1.67	1.67	1.33	2	2	2.33	2	1.67	1.33	1.33	1	2	2.67	3	3		3	3	3.5								28	3	2.67	2.67	2.33	1.67	1.67	3	3.33	3.33		3	3	3
29	3	2.33	2.67	2	2.33	2.33	2.67	2.33	2	2	2	1.33	2	1.67	1.5	2	2	1.67	1.33	1.67	2.67	2.67	3	3	3	2	2.33	3							29	2.33	2	2	1.67	1.33	1.67	2.33	2.67	3.33	3	2.67	3	2	2.67
30	2.67	2.33	3.33	2.33	1.67	2.33	2.33	2.67	1.33	1.33	2	1	2	1.33	1.5	1.67	1	2	1.67	1.33	2.67	2.67	2.67	2	1.67	2	2.67	3							30	1.67	1.67	1.67	1.33	1.33	1.33	3	2.67	2.67	2	2.33	2.33	3	3.67
31	2.33	2.33	3	3	1.67	2	1.67	2.67	2.33	2	1.67	2	1.33	1.67	2	2	1	1.67	1.67	2	2.67	2.67	2.33	2.67	2.33	2.67	2.33	2.67							31	2.67	2.33	3	2	1.67	1.67	2.67	3	2.33	2	2	3	2.33	2.67
32	3.33	3.67	3	3	3.67	3.33	3.33	3	2.33	3	2.33	2.67	2.67	2.67	2.5	2	2	1.67	1.33	1	3	2.33	3	3	3	3.33	3	3							32	2.33	2.67	1.67	2.33	2	2	3	3.33	2.67	2.67	3.33	3.33	3.33	3.67
33	2.33	2.33	2.33	2.33	2	1.67	2.67	2.33	2	2	1.67	2.33	2.67	2	3	2	2.67	2.33	2	1.33	2.67	2.67	2	3	2	1.33	3	2.33							33	1.67	1.67	2	1.67	1.67	1.33	2.33	2.33	2.33	2.33	2	2	3	2
Buccal,Labial/Palatal,Lingual
PD Buccal																																			PD Lingual
	Mx.Post.								Mx.Ant.						Mn.Ant.						Mn.Post.															Mx.Post.								Mx.Ant.
순번	17	16	15	14	24	25	26	27	13	12	11	21	22	23	43	42	41	31	32	33	47	46	45	44	34	35	36	37							순번	13	12	11	21	22	23	17	16	15	14	24	25	26	27
1	2.33	2.67	2.67	2.67	3.33	2.33	2.67	2.33	2.33	2	2	2	2	2	3.33	2	2	2.67	2.67	2	3.33	3.33	3	3.33	3	3.33	3.33	3.33							1	3	2.33	2	2	2	2	3	3	3	3.33	3	2.33	3.33	3.33
2	2	2	2	2.67	2.33	2.33	2.33	2	2	2	1.67	1.33	1.33	1.67	1.33	1.33	1.33	1.33	1.33	2	2.33	3	1.67	2	2.67	2.33	3	2							2	1.67	2	1.67	1.67	1.67	2	2.33	2.33	2.33	2	2.67	2.67	2.67	2.33
3	2.67	2.33	3		2.67	2.33	2.33	2	2	2	2	2	2	2	2.67	2.33	2.33	2.33	2.33	2.67	4	3	2.67	3	2.67	3	2.67	2.67							3	2	1.33	1.33	1.33	1.33	1.67	3.33	2.33	2.33		3	3.67	3
4	2	2.33	3	3.33	3	3	3.33	2.67	1.67	1.67	1.67	1.33	1.33	1.33	2.33	2.67	2.33	2	2	2	3.33	3	3.33	2.33	2	2.67	3.33	3							4	2.33	2.33	2.33	2.33	1.67	2	3.67	3	2.67	3	1.67	1.67	2.67	3.33
5	2.67	2.67	2.33	2.33	1.67	2	2.33	2	1.67	1.67	1.33	1.67			2	2	2	2	1.67	3	3.67	3.33	2.67	2	2.67	2.67	3.33	4							5	2	2.33	2	2			3.67	3.33	3	2.67	2	2	3	2.67
6	3.33	3.67	3.67	3.67	3	3.67	3.67	3.67	2.67	3	2.67	2	2	2.67	3.67	3	3	3	3	3.67	3.67	3.67	3.67	3	4	3.67	3.33	3.67							6	3.67	3	3	2	2	2.33	3.67	3.67	3.67	3.33	3.33	4	3.67	3.67
7	3.33	3	3	3	2.67	3	3.67	2.67	2.33	2	2	2	2	3	3	3	3.33	3.33	3.33	3.67	3	3.67	3	3	3.33	3	3	3							7	2.33	2	2	2	2	2.67	3.67	3	3	3	2.67	2.67	3.67	3.67
8	3	2.33	2		2	3	2		1.33	1.33	1.33	2	2	2	3	3	3	2	2	2	3	3.33	3		3.33	3.67	3.33								8	2	2	2	2	2	2.33	2.33	3.67	3.67		3	3.67	3.33
9	3.33	2.67	2	2.33	2.33	2	2.33	4	3	2.67	2.67	2.67	2.67	2	2	2.33	2.33	2	2	3	2.67	2.67	2.67	2.67	2.33	3	2.33	3							9	2.33	2.33	2.33	2.33	2	2.33	5.67	3.67	2.67	3	2.67	2	3.33	4.67
10	2.33	2.33	2.33	2.33	2.33	3.33	3.67	3	2.33	2	2.67	2.67	3	3	1.33	1.67	1.33	1.67	1	2.33	3.33	3.67	3.33	2.67	3.33	3.33	3	3							10	2.33	1.67	1.67	1.33	1	1.67	3.67	3	2	1.33	2.33	2.33	2.67	2
11	2.67	3	3	3	3	3	3	3	2.67	2.67	2.67	2.67	2.67	2.67	2.33	2.67	2.33	3	2.33	3.33	3	2.67	2.67	2.33	2.67	3.33	3	3.33							11	2.33	2	2	2	1.67	2	3.33	2.67	2.33	2.33	2.33	2.67	3	3.33
12	2.67	2.67	1.67	2.67	2.67	2.67	2.67	2.67	2.33	1.67	1.67	1.67	1.33	2.67	1.67	1.33	1.33	1.33	1.33	1.33	3	3.33	2.67	2.67	2.67	2.67	2.67	2.67							12	2	1.67	1.67	2	2.33	2.33	2	2	2.33	2.33	1.67	1.67	2	2
13	2.67	2.33	1.67	2	2	2.33	2.33	1.67	1.67	2	2	1.33	1.33	1.67	1.33	1.33	1	1.33	1.33	1.67	2.33	2	2	2	2	2	2.67	2.67							13	1.67	1.33	1	1	1.67	1.33	2	2.33	1.67	1.67	2	2	2.67	2
14	2.67	2.33	2.33	2.33	1.67	1.67	2.33	2.67	1.67	2.33	2	2	1.67	1.67	2.67	2.67	2.67	2.67	2.67	2.33	2.33	2.33	2.67	2.67	2	2	3	3							14	2.33	1.67	1.67	1.67	1.67	2.33	3	2.67	2.33	2	2.33	2	2.33	2.67
15	2.33	2	2	1.67	1.67	2	2	2.67	1.33	1	1.33	1.33	1.33	1.67	2	1.67	1.67	1.67	1	1.67	2.67	2.33	2	2	2	1.67	2	3							15	2	2	1.33	1.33	1.33	1.67	2.67	2.33	2	2	2	2	2.67	3
16	2.67	3	2.33	2.67	2	2.33	2	2.33	1.67	1.33	2	1.67	2.33	2	2	2	1.67	1.67	1.67	1.67	2.67	2	3	3	2.33	2.33	2.67	2.33							16	1.67	2.33	2.33	2	2.33	2	2.33	2.33	2.33	2.33	2	1.33	2.33	2.67
17	2.67	2.67	2.33	2	2	2.33	2	3	2	2.33	2.33	1.33	1.33	1.67	1.33	1.33	1	1	1.33	1.33	2.33	2.67	2	1.67	2	2	2	2.33							17	1.67	1.33	1.33	1.33	1.33	1.33	2.33	2	1.67	1.67	2	2	2.33	2.67
18	2	2.33	2	2	1.67	2.33	2.33	2.67	1.33	1	1.33	1.33	1.33	2	2	2	1.67	1.67	1.33	1	2.33	2.33	1.67	1.67	1.67	2.33	2.67	2.67							18	1	1.33	1.33	1.33	1.33	1.33	2.33	2.33	2	2	1.67	2	2.67	2.33
19	2.67	3	2.33	2.33	1.67	1.67	2.33	3	2	1.67	1.67	1	1	2	1.67	1.33	1.33	1.67	1.33	1.33	2.67	2.67	2.67	2.33	2.33	2.67	2.33	2.67							19	1.67	1.33	1	1	1	1.67	2.67	2.67	2	2	2	2.33	2.67	2.33
20	2.33	2.33	2	1.33	2	2.33	2.67	2.67	1.33	1.33	1.33	1.33	1.33	1.67	1.33	1.33	1.33	1.67	1.67	1.33	2.33	3	2.33	1.67	2	2.33	2.67	2.67							20	2.33	1.67	2	1.33	1.33	1.33	2.67	2.33	2	2.33	2	1.67	2	2.67
21	2.33	2.33	2	2	2.33	2.67	3	3	1.67	1.33	1.33	1.67	1.67	1.67	1.67	1.67	2	1.33	1.67	2	2.33	2.67	2.33	2.33	2.33	2	2	2.67							21	2.67	2	1.67	1.33	1.67	1.33	2.67	2.67	2.67	2.67	1.67	2	2.33	2.67
22	2.33	3	2		2	2	2	2.33	2	1.67	1.33	1.33	1.33	1.33	2	1.33	1	1.33	1.33	2	3	2.33	2.33		2.33	2.67	3								22	2	1.67	1	1.67	1.33	1.33	2.67	2.33	2.33		2	2	2.33
23	3.33	2.67	3	2.33	1.33	2.33	2.67	2.33	2	1.67	1.33	1	1	1.33	1.33	1.33	1.33	1.33	2	2.67	3	2.67	2.33	2	2.67	2.67	3	3							23	2.5	2.67	1.67	1.67	1.67	1.67	3.33	3	2.67	2.67	2	2.67	2.67	3
24	2.67	3	3	2.67	1.33	2.33	3	2.67	1.67	2	1.33	1.33	1	1.33	1.67	1	1.67	2	1.67	2	2.33	2.33	2	1.67	2	2.67	2.67	3							24	2.5	1.67	1	1.67	1	1.67	2.67	3	2.67	2.33	2.33	2.67	2	2.67
25	3.33	3	2.67	2.67	2	2.67	3	2.67	2	2	1.67	1.67	1.67	1.33	1.67	1.33	1.33	1.33	1.33	1.67	3	2.33	2.67	2	2	2.67	3	3							25	1.5	1.67	1.67	1.67	1.67	2	2.67	2.33	2.33	2	2.33	3	3	3
26	3	3	3	2.67	2	2	2.33	2.67	2.67	2	1.67	1.67	1.67	1.67	2	1.67	1.67	1.67	1.67	1.67	2.67	2.67	2.67	2.67	2	2.33	2.67	3							26	2	2	1.67	1.67	1	1.67	2.67	2.67	2.67	2	1.33	2	2.33	2.33
27	3	3	2.67	2.33	3	3	3	3	2	2	2	1.67	2.33	2.67	2.33	1.67	1.67	1.67	2	2	2.67	3	2.67	2.67	2	2	2.67	3							27	1.5	1.67	1	1.67	1.67	1.67	2.67	2.67	3.33	2.67	2	2.33	2.67	2.33
28	3.67	3.67	3		2.33	3	3.67		1.67	1.67	1.33	2	2	2.33	2	1.67	1.33	1.33	1.33	2	3.33	3.33	2.67		2.67	3	3.33								28	2	1.67	1.33	1.33	1	2	2.67	3	3		3	3	3.5
29	3	2.33	2.67	2	2.33	2.33	2.67	2.33	2	2	2	1.33	2	1.67	1.67	2.33	2.67	2.33	2.33	2	2.67	3	2	2.33	2.67	2.33	2.67	3							29	1.5	2	2	1.67	1.33	1.67	2.67	2.67	3	3	3	2	2.33	3
30	2.67	2.33	3.33	2.33	1.67	2.33	2.33	2.67	1.33	1.33	2	1	2	1.33	1.67	2	1.33	1.67	2.33	1.67	2.33	2.33	2.33	2.67	2.33	2.67	4	2.67							30	1.5	1.67	1	2	1.67	1.33	2.67	2.67	2.67	2	1.67	2	2.67	3
31	2.33	2.33	3	3	1.67	2	1.67	2.67	2.33	2	1.67	2	1.33	1.67	2.33	2.33	2.33	1	1.67	1.33	3	2	2.33	2.67	2.67	2.33	2.33	2.67							31	2	2	1	1.67	1.67	2	2.67	2.67	2.33	2.67	2.33	2.67	2.33	2.67
32	3.33	3.67	3	3	3.67	3.33	3.33	3	2.33	3	2.33	2.67	2.67	2.67	2	3	1.33	1.67	1.67	1.67	2.67	3	3	3	3	3	3.67	2.67							32	2.5	2	2	1.67	1.33	1	3	2.33	3	3	3	3.33	3	3
33	2.33	2.33	2.33	2.33	2	1.67	2.67	2.33	2	2	1.67	2.33	2.67	2	1.67	1.67	1.67	1.67	1.67	2.33	3	2.33	2	2.67	2	2.33	2.33	2.67							33	3	2	2.67	2.33	2	1.33	2.67	2.67	2	3	2	1.33	3	2.33
Posterior/Anterior
PD Posterior																																			PD Anterior
	Mx. Buccal								Mx. Palatal								Mn.Lingual								Mn.Buccal											Mx. Buccal						Mx. Palatal						Mn.Lingual
순번	17	16	15	14	24	25	26	27	17	16	15	14	24	25	26	27	47	46	45	44	34	35	36	37	47	46	45	44	34	35	36	37			순번	13	12	11	21	22	23	13	12	11	21	22	23	43	42
1	2.33	2.67	2.67	2.67	3.33	2.33	2.67	2.33	3	3	3	3.33	3	2.33	3.33	3.33	3.33	3.33	3.33	3.33	3	3.33	2.67	4	3.33	3.33	3	3.33	3	3.33	3.33	3.33			1	2.33	2	2	2	2	2	3	2.33	2	2	2	2	3.33	3
2	2	2	2	2.67	2.33	2.33	2.33	2	2.33	2.33	2.33	2	2.67	2.67	2.67	2.33	2.67	2.67	2.67	3	2.67	2.67	2.67	2.67	2.33	3	1.67	2	2.67	2.33	3	2			2	2	2	1.67	1.33	1.33	1.67	1.67	2	1.67	1.67	1.67	2	2.67	2
3	2.67	2.33	3		2.67	2.33	2.33	2	3.33	2.33	2.33		3	3.67	3		2.33	2.33	3	2	1.67	2	3	3	4	3	2.67	3	2.67	3	2.67	2.67			3	2	2	2	2	2	2	2	1.33	1.33	1.33	1.33	1.67	1.67	1.33
4	2	2.33	3	3.33	3	3	3.33	2.67	3.67	3	2.67	3	1.67	1.67	2.67	3.33	3	3.67	3.67	3.33	2	2.67	3.33	3	3.33	3	3.33	2.33	2	2.67	3.33	3			4	1.67	1.67	1.67	1.33	1.33	1.33	2.33	2.33	2.33	2.33	1.67	2	2.67	1.33
5	2.67	2.67	2.33	2.33	1.67	2	2.33	2	3.67	3.33	3	2.67	2	2	3	2.67	3.33	3	2.67	2.67	2.67	2.67	3.67	4.33	3.67	3.33	2.67	2	2.67	2.67	3.33	4			5	1.67	1.67	1.33	1.67			2	2.33	2	2			2.67	1.67
6	3.33	3.67	3.67	3.67	3	3.67	3.67	3.67	3.67	3.67	3.67	3.33	3.33	4	3.67	3.67	3	2.33	2.67	2.33	2	2.33	2.33	2.67	3.67	3.67	3.67	3	4	3.67	3.33	3.67			6	2.67	3	2.67	2	2	2.67	3.67	3	3	2	2	2.33	1.33	1.33
7	3.33	3	3	3	2.67	3	3.67	2.67	3.67	3	3	3	2.67	2.67	3.67	3.67	3	3.33	3.67	3.67	3.67	3.33	3.33	3.33	3	3.67	3	3	3.33	3	3	3			7	2.33	2	2	2	2	3	2.33	2	2	2	2	2.67	3.33	3.67
8	3	2.33	2		2	3	2		2.33	3.67	3.67		3	3.67	3.33		2.33	3.33	3.67		3.33	3.33	3.33		3	3.33	3		3.33	3.67	3.33				8	1.33	1.33	1.33	2	2	2	2	2	2	2	2	2.33	3.33	2.67
9	3.33	2.67	2	2.33	2.33	2	2.33	4	5.67	3.67	2.67	3	2.67	2	3.33	4.67	4	2.33	2.33	2.33	2.33	2.33	2.33	2.33	2.67	2.67	2.67	2.67	2.33	3	2.33	3			9	3	2.67	2.67	2.67	2.67	2	2.33	2.33	2.33	2.33	2	2.33	2	1.33
10	2.33	2.33	2.33	2.33	2.33	3.33	3.67	3	3.67	3	2	1.33	2.33	2.33	2.67	2	3.33	3.67	2.33	2.33	2	2.33	3.33	2.67	3.33	3.67	3.33	2.67	3.33	3.33	3	3			10	2.33	2	2.67	2.67	3	3	2.33	1.67	1.67	1.33	1	1.67	1.67	1.33
11	2.67	3	3	3	3	3	3	3	3.33	2.67	2.33	2.33	2.33	2.67	3	3.33	3.33	2.67	2.67	2.33	2.33	2.33	3	3	3	2.67	2.67	2.33	2.67	3.33	3	3.33			11	2.67	2.67	2.67	2.67	2.67	2.67	2.33	2	2	2	1.67	2	1.67	1.67
12	2.67	2.67	1.67	2.67	2.67	2.67	2.67	2.67	2	2	2.33	2.33	1.67	1.67	2	2	2	2	2.33	2.33	2	2	2.33	2.67	3	3.33	2.67	2.67	2.67	2.67	2.67	2.67			12	2.33	1.67	1.67	1.67	1.33	2.67	2	1.67	1.67	2	2.33	2.33	1.33	1.33
13	2.67	2.33	1.67	2	2	2.33	2.33	1.67	2	2.33	1.67	1.67	2	2	2.67	2	2.33	2.33	2	2	2.33	2.67	2.33	2.33	2.33	2	2	2	2	2	2.67	2.67			13	1.67	2	2	1.33	1.33	1.67	1.67	1.33	1	1	1.67	1.33	1.67	1.33
14	2.67	2.33	2.33	2.33	1.67	1.67	2.33	2.67	3	2.67	2.33	2	2.33	2	2.33	2.67	2.67	2.67	2.33	2.33	2	2.67	2.67	3.33	2.33	2.33	2.67	2.67	2	2	3	3			14	1.67	2.33	2	2	1.67	1.67	2.33	1.67	1.67	1.67	1.67	2.33	2	1.33
15	2.33	2	2	1.67	1.67	2	2	2.67	2.67	2.33	2	2	2	2	2.67	3	2.67	2.67	2.67	2.67	1.33	2	1.67	2.33	2.67	2.33	2	2	2	1.67	2	3			15	1.33	1	1.33	1.33	1.33	1.67	2	2	1.33	1.33	1.33	1.67	2	1
16	2.67	3	2.33	2.67	2	2.33	2	2.33	2.33	2.33	2.33	2.33	2	1.33	2.33	2.67	3.33	3	2.67	2.67	2.33	2.33	2.33	2.67	2.67	2	3	3	2.33	2.33	2.67	2.33			16	1.67	1.33	2	1.67	2.33	2	1.67	2.33	2.33	2	2.33	2	1.67	1.67
17	2.67	2.67	2.33	2	2	2.33	2	3	2.33	2	1.67	1.67	2	2	2.33	2.67	2.67	2.67	2.33	1.67	1.33	2	2	1.67	2.33	2.67	2	1.67	2	2	2	2.33			17	2	2.33	2.33	1.33	1.33	1.67	1.67	1.33	1.33	1.33	1.33	1.33	1.33	1.33
18	2	2.33	2	2	1.67	2.33	2.33	2.67	2.33	2.33	2	2	1.67	2	2.67	2.33	2	2	2	1.67	1.67	1.67	2	2.67	2.33	2.33	1.67	1.67	1.67	2.33	2.67	2.67			18	1.33	1	1.33	1.33	1.33	2	1	1.33	1.33	1.33	1.33	1.33	1.33	1
19	2.67	3	2.33	2.33	1.67	1.67	2.33	3	2.67	2.67	2	2	2	2.33	2.67	2.33	2.33	2	2.67	2.33	3	3.33	3.33	3.67	2.67	2.67	2.67	2.33	2.33	2.67	2.33	2.67			19	2	1.67	1.67	1	1	2	1.67	1.33	1	1	1	1.67	1.67	2.33
20	2.33	2.33	2	1.33	2	2.33	2.67	2.67	2.67	2.33	2	2.33	2	1.67	2	2.67	2.67	3	2.33	2	2	2.67	2.67	3	2.33	3	2.33	1.67	2	2.33	2.67	2.67			20	1.33	1.33	1.33	1.33	1.33	1.67	2.33	1.67	2	1.33	1.33	1.33	2	2
21	2.33	2.33	2	2	2.33	2.67	3	3	2.67	2.67	2.67	2.67	1.67	2	2.33	2.67	3.33	3.33	3	2	2.67	3	3	2.33	2.33	2.67	2.33	2.33	2.33	2	2	2.67			21	1.67	1.33	1.33	1.67	1.67	1.67	2.67	2	1.67	1.33	1.67	1.33	2.33	2.33
22	2.33	3	2		2	2	2	2.33	2.67	2.33	2.33		2	2	2.33		2.67	2.67	2.33		2	2.33	2.67		3	2.33	2.33		2.33	2.67	3				22	2	1.67	1.33	1.33	1.33	1.33	2	1.67	1	1.67	1.33	1.33	2.67	2.33
23	3.33	2.67	3	2.33	1.33	2.33	2.67	2.33	3.33	3	2.67	2.67	2	2.67	2.67	3	2.67	2.67	2.67	2.33	1.67	2	3.33	3.67	3	2.67	2.33	2	2.67	2.67	3	3			23	2	1.67	1.33	1	1	1.33	2.5	2.67	1.67	1.67	1.67	1.67	2.33	1.67
24	2.67	3	3	2.67	1.33	2.33	3	2.67	2.67	3	2.67	2.33	2.33	2.67	2	2.67	2.67	2.33	2	2	2	2	2.67	3	2.33	2.33	2	1.67	2	2.67	2.67	3			24	1.67	2	1.33	1.33	1	1.33	2.5	1.67	1	1.67	1	1.67	2	1.67
25	3.33	3	2.67	2.67	2	2.67	3	2.67	2.67	2.33	2.33	2	2.33	3	3	3	3	3	3	2.67	2	2	2.33	3	3	2.33	2.67	2	2	2.67	3	3			25	2	2	1.67	1.67	1.67	1.33	1.5	1.67	1.67	1.67	1.67	2	2.33	2
26	3	3	3	2.67	2	2	2.33	2.67	2.67	2.67	2.67	2	1.33	2	2.33	2.33	2.67	3	3	3	2	2.67	3	3	2.67	2.67	2.67	2.67	2	2.33	2.67	3			26	2.67	2	1.67	1.67	1.67	1.67	2	2	1.67	1.67	1	1.67	2	2
27	3	3	2.67	2.33	3	3	3	3	2.67	2.67	3.33	2.67	2	2.33	2.67	2.33	3.33	3.33	2.67	2.67	2.33	2.67	3.33	3	2.67	3	2.67	2.67	2	2	2.67	3			27	2	2	2	1.67	2.33	2.67	1.5	1.67	1	1.67	1.67	1.67	3	2.33
28	3.67	3.67	3		2.33	3	3.67		2.67	3	3		3	3	3.5		3	3.33	3.33		3	3	3		3.33	3.33	2.67		2.67	3	3.33				28	1.67	1.67	1.33	2	2	2.33	2	1.67	1.33	1.33	1	2	3	2.67
29	3	2.33	2.67	2	2.33	2.33	2.67	2.33	2.67	2.67	3	3	3	2	2.33	3	2.33	2.67	3.33	3	2.67	3	2	2.67	2.67	3	2	2.33	2.67	2.33	2.67	3			29	2	2	2	1.33	2	1.67	1.5	2	2	1.67	1.33	1.67	2.33	2
30	2.67	2.33	3.33	2.33	1.67	2.33	2.33	2.67	2.67	2.67	2.67	2	1.67	2	2.67	3	3	2.67	2.67	2	2.33	2.33	3	3.67	2.33	2.33	2.33	2.67	2.33	2.67	4	2.67			30	1.33	1.33	2	1	2	1.33	1.5	1.67	1	2	1.67	1.33	1.67	1.67
31	2.33	2.33	3	3	1.67	2	1.67	2.67	2.67	2.67	2.33	2.67	2.33	2.67	2.33	2.67	2.67	3	2.33	2	2	3	2.33	2.67	3	2	2.33	2.67	2.67	2.33	2.33	2.67			31	2.33	2	1.67	2	1.33	1.67	2	2	1	1.67	1.67	2	2.67	2.33
32	3.33	3.67	3	3	3.67	3.33	3.33	3	3	2.33	3	3	3	3.33	3	3	3	3.33	2.67	2.67	3.33	3.33	3.33	3.67	2.67	3	3	3	3	3	3.67	2.67			32	2.33	3	2.33	2.67	2.67	2.67	2.5	2	2	1.67	1.33	1	2.33	2.67
33	2.33	2.33	2.33	2.33	2	1.67	2.67	2.33	2.67	2.67	2	3	2	1.33	3	2.33	2.33	2.33	2.33	2.33	2	2	3	2	3	2.33	2	2.67	2	2.33	2.33	2.67			33	2	2	1.67	2.33	2.67	2	3	2	2.67	2.33	2	1.33	1.67	1.67
[truncated: 14 more columns]
